# Supplementary material for: Methylation‐ and homologous recombination deficiency‐related mutant genes predict the prognosis of lung adenocarcinoma
Source: J Clin Lab Anal. 2022 Mar 3;36(4):e24277. doi: 10.1002/jcla.24277 (PMC8993616; doi:10.1002/jcla.24277)
Supplement: Supplementary file 3 — Table S1 [file JCLA-36-e24277-s007.xlsx]

## Sheet: Sheet1
HRD scores for LUAD
Tumor_Sample_Barcode	NtAI	LST	HRD.LOH	Ploidy	HRD	HRD_score
TCGA-05-4384-01A	5	4	0	3.9832	9	HRD score <42
TCGA-05-4396-01A	10	2	14	1.8237	26	HRD score <42
TCGA-05-4415-01A	15	3	8	3.5071	26	HRD score <42
TCGA-05-4425-01A	6	3	6	1.9152	15	HRD score <42
TCGA-05-4433-01A	7	1	9	1.8631	17	HRD score <42
TCGA-05-5429-01A	10	5	13	1.7459	28	HRD score <42
TCGA-05-5715-01A	4	6	11	1.8801	21	HRD score <42
TCGA-38-A44F-01A	0	0	0	1.9534	0	HRD score <42
TCGA-44-2665-01A	10	8	8	2.117	26	HRD score <42
TCGA-44-2666-01A	7	4	6	1.8899	17	HRD score <42
TCGA-44-2666-01B	7	4	6	1.8899	17	HRD score <42
TCGA-44-4112-01A	10	7	9	2.0915	26	HRD score <42
TCGA-44-4112-01B	10	7	9	2.0915	26	HRD score <42
TCGA-44-6146-01A	4	1	7	1.8274	12	HRD score <42
TCGA-44-6146-01B	4	1	7	1.8274	12	HRD score <42
TCGA-44-6774-01A	11	11	14	2.096	36	HRD score <42
TCGA-44-6776-01A	5	4	4	1.996	13	HRD score <42
TCGA-44-7659-01A	6	1	5	2.0201	12	HRD score <42
TCGA-44-7671-01A	7	4	8	2.8919	19	HRD score <42
TCGA-49-6742-01A	8	2	3	3.3817	13	HRD score <42
TCGA-50-5044-01A	0	0	0	2.0457	0	HRD score <42
TCGA-50-5051-01A	10	6	2	4.0165	18	HRD score <42
TCGA-50-5072-01A	11	5	13	1.7446	29	HRD score <42
TCGA-50-5931-01A	13	6	11	3.6257	30	HRD score <42
TCGA-50-5932-01A	9	7	10	1.776	26	HRD score <42
TCGA-50-5935-01A	12	7	8	3.1195	27	HRD score <42
TCGA-50-5942-01A	3	0	2	1.995	5	HRD score <42
TCGA-50-5944-01A	15	8	1	3.3923	24	HRD score <42
TCGA-50-6673-01A	13	5	9	1.8382	27	HRD score <42
TCGA-50-8457-01A	7	1	4	2.1601	12	HRD score <42
TCGA-50-8460-01A	8	3	0	3.8172	11	HRD score <42
TCGA-55-6543-01A	5	3	10	2.3106	18	HRD score <42
TCGA-55-6972-01A	7	6	12	3.075	25	HRD score <42
TCGA-55-6986-01A	2	4	4	2.0101	10	HRD score <42
TCGA-55-7281-01A	8	7	18	1.9351	33	HRD score <42
TCGA-55-7283-01A	14	12	7	3.9817	33	HRD score <42
TCGA-55-7570-01A	11	7	16	1.6961	34	HRD score <42
TCGA-55-7725-01A	6	3	4	2.0505	13	HRD score <42
TCGA-55-7727-01A	16	12	13	1.9881	41	HRD score <42
TCGA-55-7728-01A	4	4	4	2.0908	12	HRD score <42
TCGA-55-7914-01A	11	9	21	1.7477	41	HRD score <42
TCGA-55-8085-01A	12	8	8	2.1102	28	HRD score <42
TCGA-55-8087-01A	6	1	2	2.0343	9	HRD score <42
TCGA-55-8090-01A	7	5	1	1.9255	13	HRD score <42
TCGA-55-8091-01A	6	4	13	1.9324	23	HRD score <42
TCGA-55-8097-01A	5	5	2	3.9559	12	HRD score <42
TCGA-55-8203-01A	10	5	7	1.7003	22	HRD score <42
TCGA-55-8206-01A	7	7	1	2.6816	15	HRD score <42
TCGA-55-8207-01A	17	8	14	2.9336	39	HRD score <42
TCGA-55-8299-01A	1	0	0	2.0711	1	HRD score <42
TCGA-55-8302-01A	8	9	0	3.1163	17	HRD score <42
TCGA-55-8512-01A	10	7	0	3.7773	17	HRD score <42
TCGA-55-8513-01A	0	0	0	2.0484	0	HRD score <42
TCGA-55-8619-01A	1	0	0	2.082	1	HRD score <42
TCGA-55-8621-01A	0	2	0	2.0535	2	HRD score <42
TCGA-55-A48Z-01A	14	13	10	2.6753	37	HRD score <42
TCGA-55-A492-01A	6	10	9	1.8749	25	HRD score <42
TCGA-55-A494-01A	17	10	4	3.9516	31	HRD score <42
TCGA-62-8395-01A	8	7	11	1.9176	26	HRD score <42
TCGA-62-8397-01A	14	8	5	4.9917	27	HRD score <42
TCGA-62-8398-01A	5	2	3	2.0894	10	HRD score <42
TCGA-62-A46P-01A	6	4	5	2.0116	15	HRD score <42
TCGA-62-A46S-01A	14	19	8	2.4593	41	HRD score <42
TCGA-62-A470-01A	16	1	13	2.1235	30	HRD score <42
TCGA-62-A472-01A	7	10	14	2.1964	31	HRD score <42
TCGA-64-5775-01A	16	6	7	3.2746	29	HRD score <42
TCGA-64-5778-01A	11	8	14	1.7434	33	HRD score <42
TCGA-67-4679-01B	7	8	4	2.0142	19	HRD score <42
TCGA-67-6215-01A	6	2	5	2.2739	13	HRD score <42
TCGA-67-6216-01A	2	2	2	1.9547	6	HRD score <42
TCGA-69-7761-01A	9	4	14	1.6555	27	HRD score <42
TCGA-69-7763-01A	6	14	20	1.5566	40	HRD score <42
TCGA-69-7764-01A	11	10	10	1.8582	31	HRD score <42
TCGA-69-7765-01A	10	4	17	1.7105	31	HRD score <42
TCGA-69-7973-01A	15	16	4	3.4662	35	HRD score <42
TCGA-69-8453-01A	8	4	0	3.8302	12	HRD score <42
TCGA-73-4658-01A	9	7	6	2.3432	22	HRD score <42
TCGA-73-7498-01A	4	3	10	1.9485	17	HRD score <42
TCGA-75-6206-01A	12	8	7	2.4971	27	HRD score <42
TCGA-75-7027-01A	10	7	15	2.2092	32	HRD score <42
TCGA-78-7143-01A	14	6	9	3.0104	29	HRD score <42
TCGA-78-7145-01A	20	11	6	4.0083	37	HRD score <42
TCGA-78-7148-01A	9	3	13	1.6288	25	HRD score <42
TCGA-78-7149-01A	13	6	9	3.2813	28	HRD score <42
TCGA-78-7152-01A	7	7	8	1.93	22	HRD score <42
TCGA-78-7153-01A	8	3	1	4.4698	12	HRD score <42
TCGA-78-7156-01A	6	1	5	1.9384	12	HRD score <42
TCGA-78-7158-01A	3	1	1	2.1275	5	HRD score <42
TCGA-78-7162-01A	6	4	4	1.874	14	HRD score <42
TCGA-78-7163-01A	7	2	7	2.5129	16	HRD score <42
TCGA-78-7166-01A	6	5	3	1.9789	14	HRD score <42
TCGA-78-7167-01A	17	13	5	3.5614	35	HRD score <42
TCGA-78-7535-01A	16	4	16	2.7452	36	HRD score <42
TCGA-78-7537-01A	2	1	3	1.9932	6	HRD score <42
TCGA-78-7539-01A	21	13	6	3.5815	40	HRD score <42
TCGA-78-7540-01A	8	5	16	1.9722	29	HRD score <42
TCGA-78-7542-01A	15	6	17	1.4852	38	HRD score <42
TCGA-78-7633-01A	6	1	4	2.1506	11	HRD score <42
TCGA-78-8648-01A	0	0	0	4.0941	0	HRD score <42
TCGA-78-8655-01A	12	10	6	2.1075	28	HRD score <42
TCGA-86-6562-01A	13	12	10	2.8657	35	HRD score <42
TCGA-86-7701-01A	13	13	15	1.8692	41	HRD score <42
TCGA-86-7713-01A	16	8	9	3.7057	33	HRD score <42
TCGA-86-7714-01A	3	3	5	3.9792	11	HRD score <42
TCGA-86-8056-01A	4	5	6	1.9768	15	HRD score <42
TCGA-86-8076-01A	2	1	0	4.0312	3	HRD score <42
TCGA-86-8278-01A	5	3	7	1.8595	15	HRD score <42
TCGA-86-8359-01A	21	16	3	4.9634	40	HRD score <42
TCGA-86-8668-01A	15	11	8	3.9248	34	HRD score <42
TCGA-86-8671-01A	2	2	0	2.0841	4	HRD score <42
TCGA-86-8674-01A	3	0	2	2.0608	5	HRD score <42
TCGA-86-A4D0-01A	12	12	10	2.0231	34	HRD score <42
TCGA-86-A4P8-01A	1	0	0	4.0914	1	HRD score <42
TCGA-91-6849-01A	6	5	7	1.9907	18	HRD score <42
TCGA-91-8496-01A	6	10	0	4.6252	16	HRD score <42
TCGA-91-A4BD-01A	9	20	0	5.3679	29	HRD score <42
TCGA-95-7947-01A	13	8	17	1.978	38	HRD score <42
TCGA-95-7948-01A	9	12	7	3.5984	28	HRD score <42
TCGA-95-A4VK-01A	12	3	5	1.9791	20	HRD score <42
TCGA-97-7547-01A	10	11	5	2.6297	26	HRD score <42
TCGA-97-7938-01A	7	3	6	2.0806	16	HRD score <42
TCGA-97-8175-01A	7	2	7	2.0351	16	HRD score <42
TCGA-J2-8194-01A	6	2	4	2.4113	12	HRD score <42
TCGA-J2-A4AE-01A	6	4	6	2.2081	16	HRD score <42
TCGA-L4-A4E6-01A	0	0	2	3.9535	2	HRD score <42
TCGA-L9-A443-01A	15	8	11	2.0395	34	HRD score <42
TCGA-MP-A4T6-01A	15	13	12	3.1883	40	HRD score <42
TCGA-MP-A4T8-01A	13	6	8	3.2279	27	HRD score <42
TCGA-MP-A4TD-01A	7	3	5	1.795	15	HRD score <42
TCGA-MP-A4TE-01A	17	12	8	2.8186	37	HRD score <42
TCGA-MP-A4TH-01A	9	7	5	2.192	21	HRD score <42
TCGA-MP-A5C7-01A	8	2	6	2.0533	16	HRD score <42
TCGA-05-4390-01A	25	18	3	5.1003	46	HRD score >=42
TCGA-05-4427-01A	25	34	9	4.5638	68	HRD score >=42
TCGA-05-5423-01A	14	3	32	2.3417	49	HRD score >=42
TCGA-05-5428-01A	23	16	11	3.3491	50	HRD score >=42
TCGA-35-5375-01A	21	22	24	4.6126	67	HRD score >=42
TCGA-38-4631-01A	28	21	13	4.092	62	HRD score >=42
TCGA-44-2656-01A	13	9	20	1.7357	42	HRD score >=42
TCGA-44-2656-01B	13	9	20	1.7357	42	HRD score >=42
TCGA-44-5643-01A	18	3	25	2.2562	46	HRD score >=42
TCGA-44-5644-01A	28	31	26	3.0832	85	HRD score >=42
TCGA-44-6147-01A	13	11	18	2.2605	42	HRD score >=42
TCGA-44-6147-01B	13	11	18	2.2605	42	HRD score >=42
TCGA-44-6775-01A	14	5	23	1.6569	42	HRD score >=42
TCGA-44-6775-01C	14	5	23	1.6569	42	HRD score >=42
TCGA-44-6779-01A	24	18	12	2.9459	54	HRD score >=42
TCGA-44-7660-01A	26	19	23	3.0725	68	HRD score >=42
TCGA-44-7662-01A	18	15	32	1.519	65	HRD score >=42
TCGA-44-7667-01A	24	21	8	5.0944	53	HRD score >=42
TCGA-44-7669-01A	25	17	13	2.895	55	HRD score >=42
TCGA-44-7670-01A	23	19	14	2.6389	56	HRD score >=42
TCGA-44-8117-01A	26	19	17	2.9223	62	HRD score >=42
TCGA-44-8119-01A	25	18	15	4.1218	58	HRD score >=42
TCGA-44-8120-01A	19	9	17	3.0097	45	HRD score >=42
TCGA-44-A4SU-01A	21	16	36	1.5995	73	HRD score >=42
TCGA-49-4488-01A	31	13	20	5.3759	64	HRD score >=42
TCGA-49-6767-01A	23	17	22	3.8549	62	HRD score >=42
TCGA-50-5933-01A	17	24	14	2.2242	55	HRD score >=42
TCGA-50-5936-01A	18	9	23	2.9281	50	HRD score >=42
TCGA-50-6591-01A	21	16	15	4.1867	52	HRD score >=42
TCGA-50-6597-01A	14	7	24	1.7874	45	HRD score >=42
TCGA-50-7109-01A	22	25	6	2.605	53	HRD score >=42
TCGA-53-7624-01A	27	21	22	2.9494	70	HRD score >=42
TCGA-53-7813-01A	15	17	12	2.4253	44	HRD score >=42
TCGA-53-A4EZ-01A	24	11	22	2.7709	57	HRD score >=42
TCGA-55-5899-01A	23	12	18	2.7904	53	HRD score >=42
TCGA-55-6968-01A	25	12	11	4.9415	48	HRD score >=42
TCGA-55-6970-01A	12	13	28	2.6195	53	HRD score >=42
TCGA-55-7576-01A	19	19	18	1.6971	56	HRD score >=42
TCGA-55-7903-01A	15	15	16	1.6935	46	HRD score >=42
TCGA-55-7907-01A	20	14	9	3.0401	43	HRD score >=42
TCGA-55-7910-01A	17	22	8	3.5372	47	HRD score >=42
TCGA-55-7994-01A	25	20	17	2.8715	62	HRD score >=42
TCGA-55-7995-01A	31	22	24	2.3196	77	HRD score >=42
TCGA-55-8092-01A	26	17	18	2.3763	61	HRD score >=42
TCGA-55-8094-01A	20	13	10	2.8468	43	HRD score >=42
TCGA-55-8204-01A	22	6	15	1.7918	43	HRD score >=42
TCGA-55-8506-01A	28	11	9	3.9891	48	HRD score >=42
TCGA-55-8507-01A	21	19	20	2.4844	60	HRD score >=42
TCGA-55-8508-01A	16	16	17	3.2152	49	HRD score >=42
TCGA-55-8514-01A	23	17	15	3.0465	55	HRD score >=42
TCGA-55-8614-01A	22	16	28	1.5474	66	HRD score >=42
TCGA-55-8615-01A	33	31	16	5.045	80	HRD score >=42
TCGA-55-8616-01A	15	5	30	1.8065	50	HRD score >=42
TCGA-55-8620-01A	22	13	9	2.3902	44	HRD score >=42
TCGA-55-A490-01A	26	27	11	3.1003	64	HRD score >=42
TCGA-55-A4DF-01A	26	25	20	2.4632	71	HRD score >=42
TCGA-55-A4DG-01A	15	15	17	2.8723	47	HRD score >=42
TCGA-62-8399-01A	20	15	22	2.0763	57	HRD score >=42
TCGA-62-A46O-01A	28	25	10	2.8921	63	HRD score >=42
TCGA-62-A46R-01A	19	9	15	2.0997	43	HRD score >=42
TCGA-62-A471-01A	18	7	28	2.1661	53	HRD score >=42
TCGA-64-1681-01A	20	17	13	4.2979	50	HRD score >=42
TCGA-64-5774-01A	19	16	21	2.7809	56	HRD score >=42
TCGA-64-5779-01A	25	23	23	2.5958	71	HRD score >=42
TCGA-69-7760-01A	19	14	14	3.2199	47	HRD score >=42
TCGA-69-7979-01A	31	23	10	4.8606	64	HRD score >=42
TCGA-69-7980-01A	32	13	28	3.3373	73	HRD score >=42
TCGA-69-8255-01A	25	19	18	2.413	62	HRD score >=42
TCGA-69-A59K-01A	25	21	21	3.2967	67	HRD score >=42
TCGA-71-6725-01A	26	15	16	2.7065	57	HRD score >=42
TCGA-71-8520-01A	11	26	5	2.6039	42	HRD score >=42
TCGA-73-4676-01A	15	5	24	2.527	44	HRD score >=42
TCGA-73-7499-01A	18	12	25	1.4877	55	HRD score >=42
TCGA-75-6214-01A	23	15	17	2.4984	55	HRD score >=42
TCGA-78-7146-01A	26	25	13	2.6914	64	HRD score >=42
TCGA-78-7147-01A	19	14	12	3.1114	45	HRD score >=42
TCGA-78-7150-01A	23	19	19	2.2568	61	HRD score >=42
TCGA-78-7154-01A	23	23	25	2.0546	71	HRD score >=42
TCGA-78-7155-01A	31	27	25	2.4283	83	HRD score >=42
TCGA-78-7159-01A	16	18	8	3.1097	42	HRD score >=42
TCGA-78-7161-01A	23	31	7	3.3773	61	HRD score >=42
TCGA-78-7220-01A	22	15	29	2.553	66	HRD score >=42
TCGA-78-7536-01A	21	30	13	3.0284	64	HRD score >=42
TCGA-78-8662-01A	31	26	31	2.6962	88	HRD score >=42
TCGA-80-5608-01A	19	12	18	3.3064	49	HRD score >=42
TCGA-80-5611-01A	22	20	17	4.1335	59	HRD score >=42
TCGA-83-5908-01A	14	11	17	1.725	42	HRD score >=42
TCGA-86-7955-01A	21	11	18	3.1304	50	HRD score >=42
TCGA-86-8054-01A	24	11	18	2.8368	53	HRD score >=42
TCGA-86-8074-01A	20	13	23	5.0568	56	HRD score >=42
TCGA-86-8279-01A	26	10	25	3.5368	61	HRD score >=42
TCGA-86-8358-01A	27	29	20	3.8527	76	HRD score >=42
TCGA-86-8669-01A	17	15	12	3.5743	44	HRD score >=42
TCGA-86-8673-01A	21	16	28	1.524	65	HRD score >=42
TCGA-91-6829-01A	22	23	23	1.5849	68	HRD score >=42
TCGA-91-6836-01A	24	16	17	3.3056	57	HRD score >=42
TCGA-91-6840-01A	21	9	21	2.952	51	HRD score >=42
TCGA-91-6847-01A	25	9	27	3.6425	61	HRD score >=42
TCGA-91-8499-01A	24	25	22	2.8795	71	HRD score >=42
TCGA-93-8067-01A	22	15	17	2.2435	54	HRD score >=42
TCGA-95-7039-01A	26	27	13	2.7006	66	HRD score >=42
TCGA-95-7043-01A	35	19	34	3.6681	88	HRD score >=42
TCGA-95-7562-01A	16	10	26	3.7634	52	HRD score >=42
TCGA-95-7567-01A	23	15	13	2.5399	51	HRD score >=42
TCGA-95-8494-01A	20	15	10	2.9714	45	HRD score >=42
TCGA-97-7937-01A	27	20	7	4.8204	54	HRD score >=42
TCGA-97-8174-01A	12	14	22	1.5252	48	HRD score >=42
TCGA-97-8547-01A	12	14	16	1.9031	42	HRD score >=42
TCGA-97-8552-01A	18	20	26	1.8394	64	HRD score >=42
TCGA-99-8025-01A	27	18	19	4.1311	64	HRD score >=42
TCGA-99-8032-01A	9	10	23	1.6891	42	HRD score >=42
TCGA-99-8033-01A	14	16	26	1.7318	56	HRD score >=42
TCGA-J2-8192-01A	19	16	11	2.3903	46	HRD score >=42
TCGA-L4-A4E5-01A	22	10	26	1.7735	58	HRD score >=42
TCGA-L9-A444-01A	25	24	25	2.059	74	HRD score >=42
TCGA-MN-A4N1-01A	18	11	18	3.0619	47	HRD score >=42
TCGA-MN-A4N5-01A	25	11	22	2.2254	58	HRD score >=42
TCGA-MP-A4SW-01A	19	16	14	1.9286	49	HRD score >=42
