# Supplementary material for: Methylation‐ and homologous recombination deficiency‐related mutant genes predict the prognosis of lung adenocarcinoma
Source: J Clin Lab Anal. 2022 Mar 3;36(4):e24277. doi: 10.1002/jcla.24277 (PMC8993616; doi:10.1002/jcla.24277)
Supplement: Supplementary file 4 — Table S2 [file JCLA-36-e24277-s003.xlsx]

## Sheet: Sheet1
Differentially mutated genes
Hugo_Symbol	HRD score >=42	HRD score <42	pval	or	ci.up	ci.low	adjPval
1	TP53	78	25	8.32614e-14	8.177	15.5693	4.41699	1.91002e-10
2	TTN	77	30	3.76262e-11	6.22628	11.527	3.43895	4.31572e-08
3	CSMD3	60	26	8.9457e-07	4.04423	7.49324	2.22887	0.000684048
4	LRRC7	31	6	1.8325e-06	7.14069	21.8882	2.77147	0.00095385
5	MUC17	36	9	2.07901e-06	5.73042	14.3068	2.5319	0.00095385
6	SPTA1	37	10	3.14487e-06	5.32273	12.7379	2.41952	0.00120226
7	MXRA5	30	6	3.66863e-06	6.83028	20.9766	2.64294	0.00120226
8	LAMA2	22	2	4.53671e-06	14.1863	127.706	3.34924	0.00125772
9	USH2A	47	18	5.6442e-06	4.00748	7.98319	2.08248	0.00125772
10	ST6GAL2	19	1	5.85917e-06	23.9227	1006.44	3.6732	0.00125772
11	NAV3	36	10	6.03094e-06	5.11425	12.2574	2.31971	0.00125772
12	COL5A2	21	2	9.47873e-06	13.399	120.888	3.14704	0.00181202
13	PCLO	27	5	1.36975e-05	7.18601	24.8578	2.58857	0.00241708
14	NBAS	20	2	1.96314e-05	12.6287	114.227	2.94935	0.00321675
15	SPEG	17	1	2.67202e-05	20.9739	887.777	3.17752	0.00383101
16	UBR4	17	1	2.67202e-05	20.9739	887.777	3.17752	0.00383101
17	PKHD1	19	2	4.02942e-05	11.8742	107.716	2.75578	0.00543735
18	TG	21	3	4.88016e-05	8.86521	47.7414	2.53516	0.00562464
19	RYR2	52	25	5.19019e-05	3.21894	6.00139	1.76117	0.00562464
20	PREX2	13	0	5.40263e-05	Inf	Inf	3.54607	0.00562464
21	RGPD3	13	0	5.40263e-05	Inf	Inf	3.54607	0.00562464
22	SEMA5B	13	0	5.40263e-05	Inf	Inf	3.54607	0.00562464
23	COL3A1	16	1	5.63935e-05	19.5437	830.19	2.93718	0.00562464
24	CSMD2	29	8	6.55444e-05	4.81639	12.817	2.02248	0.00626495
25	MMRN1	18	2	8.19408e-05	11.1352	101.347	2.56594	0.00751889
26	FAT3	30	9	9.40791e-05	4.44316	11.2191	1.93106	0.0079551
27	SLC39A12	20	3	9.64529e-05	8.35566	45.2621	2.3747	0.0079551
28	COL19A1	22	4	0.000100566	6.98741	28.8722	2.26444	0.0079551
29	SORCS1	22	4	0.000100566	6.98741	28.8722	2.26444	0.0079551
30	MYH6	15	1	0.000118057	18.1419	773.72	2.70179	0.00824054
31	POM121L12	15	1	0.000118057	18.1419	773.72	2.70179	0.00824054
32	SCN1A	15	1	0.000118057	18.1419	773.72	2.70179	0.00824054
33	ANO4	12	0	0.000118543	Inf	Inf	3.2035	0.00824054
34	MUC16	61	35	0.000125908	2.82723	5.03705	1.60647	0.00849506
35	FAM135B	25	6	0.000163656	5.38069	16.7286	2.04258	0.0105166
36	EPHB6	17	2	0.000165038	10.4111	95.1167	2.38028	0.0105166
37	PCDH15	32	11	0.000174099	3.9032	9.10865	1.79119	0.0107942
38	MYH4	19	3	0.000188653	7.85663	42.6778	2.21787	0.0113102
39	CUBN	21	4	0.000192284	6.5999	27.3489	2.12637	0.0113102
40	DNAH9	27	8	0.000218571	4.38399	11.7275	1.82662	0.0117128
41	C7	14	1	0.000245081	16.76	718.337	2.47085	0.0117128
42	DCAF12L1	14	1	0.000245081	16.76	718.337	2.47085	0.0117128
43	FER1L6	14	1	0.000245081	16.76	718.337	2.47085	0.0117128
44	INSRR	14	1	0.000245081	16.76	718.337	2.47085	0.0117128
45	MAP2	14	1	0.000245081	16.76	718.337	2.47085	0.0117128
46	NOS1	14	1	0.000245081	16.76	718.337	2.47085	0.0117128
47	SPHKAP	14	1	0.000245081	16.76	718.337	2.47085	0.0117128
48	UBR5	14	1	0.000245081	16.76	718.337	2.47085	0.0117128
49	ATP2B3	11	0	0.000258743	Inf	Inf	2.86815	0.0118711
50	OR4D5	11	0	0.000258743	Inf	Inf	2.86815	0.0118711
51	NEB	24	6	0.000299625	5.1097	15.9383	1.93025	0.012805
52	PCDH11X	24	6	0.000299625	5.1097	15.9383	1.93025	0.012805
53	RELN	24	6	0.000299625	5.1097	15.9383	1.93025	0.012805
54	LRP1B	51	27	0.000305851	2.82053	5.19756	1.55653	0.012805
55	DCHS2	16	2	0.000329098	9.70152	89.0692	2.19804	0.012805
56	HDAC9	16	2	0.000329098	9.70152	89.0692	2.19804	0.012805
57	OR4C15	16	2	0.000329098	9.70152	89.0692	2.19804	0.012805
58	PTPRZ1	16	2	0.000329098	9.70152	89.0692	2.19804	0.012805
59	PCDH10	22	5	0.000338002	5.54574	19.466	1.95094	0.012805
60	TNN	22	5	0.000338002	5.54574	19.466	1.95094	0.012805
61	ZFHX4	46	23	0.000340498	2.88525	5.47526	1.55315	0.012805
62	LPA	18	3	0.000365005	7.36777	40.1841	2.06392	0.0135052
63	HMCN1	25	7	0.00045872	4.57505	13.1092	1.81983	0.0167032
64	ADCY8	13	1	0.000504367	15.4153	664.009	2.24464	0.017015
65	AGMO	13	1	0.000504367	15.4153	664.009	2.24464	0.017015
66	FBXL7	13	1	0.000504367	15.4153	664.009	2.24464	0.017015
67	MTCL1	13	1	0.000504367	15.4153	664.009	2.24464	0.017015
68	OR2T33	13	1	0.000504367	15.4153	664.009	2.24464	0.017015
69	CACNA1E	27	9	0.00053355	3.86475	9.83684	1.66047	0.0171849
70	ADGRB1	10	0	0.000561842	Inf	Inf	2.53902	0.0171849
71	CLSTN2	10	0	0.000561842	Inf	Inf	2.53902	0.0171849
72	GRIA4	10	0	0.000561842	Inf	Inf	2.53902	0.0171849
73	ITIH5	10	0	0.000561842	Inf	Inf	2.53902	0.0171849
74	TGFBR3	10	0	0.000561842	Inf	Inf	2.53902	0.0171849
75	TRIOBP	10	0	0.000561842	Inf	Inf	2.53902	0.0171849
76	CDH18	21	5	0.000620171	5.23842	18.4573	1.83134	0.0180085
77	COL6A3	21	5	0.000620171	5.23842	18.4573	1.83134	0.0180085
78	EPHA5	21	5	0.000620171	5.23842	18.4573	1.83134	0.0180085
79	PKHD1L1	21	5	0.000620171	5.23842	18.4573	1.83134	0.0180085
80	CD163	15	2	0.000649426	9.00595	83.2077	2.01961	0.0181681
81	EYS	15	2	0.000649426	9.00595	83.2077	2.01961	0.0181681
82	GRID2	15	2	0.000649426	9.00595	83.2077	2.01961	0.0181681
83	DNAH8	19	4	0.000679228	5.84891	24.433	1.85857	0.0182023
84	PTPRT	19	4	0.000679228	5.84891	24.433	1.85857	0.0182023
85	ITGAX	17	3	0.000698257	6.88879	37.7464	1.91319	0.0182023
86	ZFPM2	17	3	0.000698257	6.88879	37.7464	1.91319	0.0182023
87	ZNF423	17	3	0.000698257	6.88879	37.7464	1.91319	0.0182023
88	ZP4	17	3	0.000698257	6.88879	37.7464	1.91319	0.0182023
89	APOB	29	11	0.000901462	3.41584	8.02787	1.55141	0.0232354
90	ADGRB3	22	6	0.00096848	4.58504	14.4031	1.71274	0.0238333
91	CTNNA2	22	6	0.00096848	4.58504	14.4031	1.71274	0.0238333
92	UNC79	22	6	0.00096848	4.58504	14.4031	1.71274	0.0238333
93	DNAH2	12	1	0.00102855	14.0963	610.707	2.02306	0.0238333
94	GABRG2	12	1	0.00102855	14.0963	610.707	2.02306	0.0238333
95	KIF19	12	1	0.00102855	14.0963	610.707	2.02306	0.0238333
96	NLRP10	12	1	0.00102855	14.0963	610.707	2.02306	0.0238333
97	NRCAM	12	1	0.00102855	14.0963	610.707	2.02306	0.0238333
98	PCDH8	12	1	0.00102855	14.0963	610.707	2.02306	0.0238333
99	TRPV6	12	1	0.00102855	14.0963	610.707	2.02306	0.0238333
100	RP1L1	27	10	0.00120152	3.44928	8.43133	1.52032	0.0242125
101	XIRP2	38	18	0.00120357	2.86584	5.76518	1.4682	0.0242125
102	FBN2	24	8	0.00120489	3.77069	10.1841	1.54867	0.0242125
103	ABCA7	9	0	0.00121379	Inf	Inf	2.21703	0.0242125
104	ABCA9	9	0	0.00121379	Inf	Inf	2.21703	0.0242125
105	BCAN	9	0	0.00121379	Inf	Inf	2.21703	0.0242125
106	CAD	9	0	0.00121379	Inf	Inf	2.21703	0.0242125
107	DIAPH3	9	0	0.00121379	Inf	Inf	2.21703	0.0242125
108	ENPP2	9	0	0.00121379	Inf	Inf	2.21703	0.0242125
109	FRY	9	0	0.00121379	Inf	Inf	2.21703	0.0242125
110	GLRA2	9	0	0.00121379	Inf	Inf	2.21703	0.0242125
111	MUC3A	9	0	0.00121379	Inf	Inf	2.21703	0.0242125
112	OR2T34	9	0	0.00121379	Inf	Inf	2.21703	0.0242125
113	PZP	9	0	0.00121379	Inf	Inf	2.21703	0.0242125
114	SDK2	9	0	0.00121379	Inf	Inf	2.21703	0.0242125
115	ZFHX3	9	0	0.00121379	Inf	Inf	2.21703	0.0242125
116	LTBP1	18	4	0.00125363	5.48493	23.0212	1.72894	0.0242312
117	ATRX	14	2	0.00126754	8.32401	77.1071	1.84498	0.0242312
118	NID1	14	2	0.00126754	8.32401	77.1071	1.84498	0.0242312
119	SPEF2	14	2	0.00126754	8.32401	77.1071	1.84498	0.0242312
120	ZSWIM2	14	2	0.00126754	8.32401	77.1071	1.84498	0.0242312
121	ALMS1	16	3	0.00132	6.41938	35.3498	1.7657	0.0248203
122	MMP16	16	3	0.00132	6.41938	35.3498	1.7657	0.0248203
123	CNTNAP5	23	7	0.00141456	4.11923	11.8838	1.62121	0.0261693
124	LPPR4	23	7	0.00141456	4.11923	11.8838	1.62121	0.0261693
125	COL11A1	35	16	0.00143463	2.91249	6.05451	1.45241	0.0263283
126	TNR	28	11	0.00151741	3.26078	7.68506	1.47515	0.0276265
127	TSHZ3	25	9	0.00158553	3.5004	8.9658	1.48983	0.0286394
128	ASPM	21	6	0.0017083	4.33099	13.6602	1.6074	0.030616
129	ADGRG4	29	12	0.00187325	3.1044	7.09196	1.43682	0.033312
130	PLEC	19	5	0.0020105	4.64279	16.5044	1.59977	0.0345338
131	ABCA6	11	1	0.00207745	12.8012	558.402	1.80602	0.0345338
132	BNC2	11	1	0.00207745	12.8012	558.402	1.80602	0.0345338
133	CHRM2	11	1	0.00207745	12.8012	558.402	1.80602	0.0345338
134	LILRB2	11	1	0.00207745	12.8012	558.402	1.80602	0.0345338
135	OR2T1	11	1	0.00207745	12.8012	558.402	1.80602	0.0345338
136	SPTBN1	11	1	0.00207745	12.8012	558.402	1.80602	0.0345338
137	TPR	11	1	0.00207745	12.8012	558.402	1.80602	0.0345338
138	TRIM51	11	1	0.00207745	12.8012	558.402	1.80602	0.0345338
139	ACAN	17	4	0.00228421	5.12845	21.6384	1.60194	0.0350014
140	ADAMTSL3	17	4	0.00228421	5.12845	21.6384	1.60194	0.0350014
141	LRRTM4	17	4	0.00228421	5.12845	21.6384	1.60194	0.0350014
142	AHNAK2	22	7	0.00243588	3.89859	11.2916	1.5252	0.0350014
143	COL22A1	22	7	0.00243588	3.89859	11.2916	1.5252	0.0350014
144	FAT4	22	7	0.00243588	3.89859	11.2916	1.5252	0.0350014
145	KIAA1549L	13	2	0.00244537	7.65529	71.6106	1.67392	0.0350014
146	MYT1L	13	2	0.00244537	7.65529	71.6106	1.67392	0.0350014
147	BIRC6	15	3	0.00246429	5.96143	33.0241	1.62116	0.0350014
148	CDH23	15	3	0.00246429	5.96143	33.0241	1.62116	0.0350014
149	F8	15	3	0.00246429	5.96143	33.0241	1.62116	0.0350014
150	NID2	15	3	0.00246429	5.96143	33.0241	1.62116	0.0350014
151	PCDHGA3	15	3	0.00246429	5.96143	33.0241	1.62116	0.0350014
152	STAB2	15	3	0.00246429	5.96143	33.0241	1.62116	0.0350014
153	ZNF208	15	3	0.00246429	5.96143	33.0241	1.62116	0.0350014
154	ZNF804A	27	11	0.00251825	3.10921	7.34985	1.40052	0.0350014
155	COL16A1	8	0	0.00260908	Inf	Inf	1.90133	0.0350014
156	EPB41L3	8	0	0.00260908	Inf	Inf	1.90133	0.0350014
157	ERN2	8	0	0.00260908	Inf	Inf	1.90133	0.0350014
158	ETNPPL	8	0	0.00260908	Inf	Inf	1.90133	0.0350014
159	EXO1	8	0	0.00260908	Inf	Inf	1.90133	0.0350014
160	F13B	8	0	0.00260908	Inf	Inf	1.90133	0.0350014
161	FCRL1	8	0	0.00260908	Inf	Inf	1.90133	0.0350014
162	GLG1	8	0	0.00260908	Inf	Inf	1.90133	0.0350014
163	LILRB5	8	0	0.00260908	Inf	Inf	1.90133	0.0350014
164	MGAT3	8	0	0.00260908	Inf	Inf	1.90133	0.0350014
165	NFATC2	8	0	0.00260908	Inf	Inf	1.90133	0.0350014
166	OR8J1	8	0	0.00260908	Inf	Inf	1.90133	0.0350014
167	SERPINB3	8	0	0.00260908	Inf	Inf	1.90133	0.0350014
168	SHPRH	8	0	0.00260908	Inf	Inf	1.90133	0.0350014
169	SLC17A4	8	0	0.00260908	Inf	Inf	1.90133	0.0350014
170	SPATA31A7	8	0	0.00260908	Inf	Inf	1.90133	0.0350014
171	UGT2B28	8	0	0.00260908	Inf	Inf	1.90133	0.0350014
172	DSCAM	20	6	0.00297315	4.08224	12.9331	1.50425	0.0391977
173	NLRP3	20	6	0.00297315	4.08224	12.9331	1.50425	0.0391977
174	TPTE	20	6	0.00297315	4.08224	12.9331	1.50425	0.0391977
175	SETBP1	18	5	0.00354818	4.35408	15.5575	1.48758	0.0465116
176	HRNR	16	4	0.00410599	4.77916	20.2767	1.47756	0.0470653
177	SLITRK3	16	4	0.00410599	4.77916	20.2767	1.47756	0.0470653
178	THSD7B	16	4	0.00410599	4.77916	20.2767	1.47756	0.0470653
179	LRP2	21	7	0.00413742	3.68261	10.7104	1.43106	0.0470653
180	BMS1	10	1	0.00415325	11.5291	507.067	1.59347	0.0470653
181	CDH2	10	1	0.00415325	11.5291	507.067	1.59347	0.0470653
182	COL2A1	10	1	0.00415325	11.5291	507.067	1.59347	0.0470653
183	CREBBP	10	1	0.00415325	11.5291	507.067	1.59347	0.0470653
184	NPC1L1	10	1	0.00415325	11.5291	507.067	1.59347	0.0470653
185	OR10AG1	10	1	0.00415325	11.5291	507.067	1.59347	0.0470653
186	RUNX1T1	10	1	0.00415325	11.5291	507.067	1.59347	0.0470653
187	SCN7A	10	1	0.00415325	11.5291	507.067	1.59347	0.0470653
188	TKTL2	10	1	0.00415325	11.5291	507.067	1.59347	0.0470653
189	TLL2	10	1	0.00415325	11.5291	507.067	1.59347	0.0470653
190	TOX2	10	1	0.00415325	11.5291	507.067	1.59347	0.0470653
191	ERICH3	23	9	0.00444831	3.1517	8.13382	1.32648	0.0470653
192	ADAMTS19	14	3	0.00453993	5.51	30.7347	1.47954	0.0470653
193	CARD11	14	3	0.00453993	5.51	30.7347	1.47954	0.0470653
194	COL4A1	14	3	0.00453993	5.51	30.7347	1.47954	0.0470653
195	KLHL1	14	3	0.00453993	5.51	30.7347	1.47954	0.0470653
196	ADAMTSL1	12	2	0.00465953	6.99942	65.9077	1.50623	0.0470653
197	DLC1	12	2	0.00465953	6.99942	65.9077	1.50623	0.0470653
198	FLNA	12	2	0.00465953	6.99942	65.9077	1.50623	0.0470653
199	FRYL	12	2	0.00465953	6.99942	65.9077	1.50623	0.0470653
200	GRIN3A	12	2	0.00465953	6.99942	65.9077	1.50623	0.0470653
201	MEGF10	12	2	0.00465953	6.99942	65.9077	1.50623	0.0470653
202	PHF3	12	2	0.00465953	6.99942	65.9077	1.50623	0.0470653
203	REG3A	12	2	0.00465953	6.99942	65.9077	1.50623	0.0470653
204	RIMBP2	12	2	0.00465953	6.99942	65.9077	1.50623	0.0470653
205	SHANK1	12	2	0.00465953	6.99942	65.9077	1.50623	0.0470653
206	SRCAP	12	2	0.00465953	6.99942	65.9077	1.50623	0.0470653
207	ZIC1	12	2	0.00465953	6.99942	65.9077	1.50623	0.0470653
208	ASTN2	19	6	0.00510253	3.83861	12.2235	1.40339	0.0470653
209	COL12A1	22	8	0.00549316	3.3836	9.20962	1.37316	0.0470653
210	NRXN1	24	10	0.00549567	2.96679	7.32703	1.28805	0.0470653
211	AASDH	7	0	0.00558054	Inf	Inf	1.59253	0.0470653
212	ABCA2	7	0	0.00558054	Inf	Inf	1.59253	0.0470653
213	ACSM2A	7	0	0.00558054	Inf	Inf	1.59253	0.0470653
214	AIM1L	7	0	0.00558054	Inf	Inf	1.59253	0.0470653
215	ATP8B2	7	0	0.00558054	Inf	Inf	1.59253	0.0470653
216	BPTF	7	0	0.00558054	Inf	Inf	1.59253	0.0470653
217	C1QB	7	0	0.00558054	Inf	Inf	1.59253	0.0470653
218	CACNA1S	7	0	0.00558054	Inf	Inf	1.59253	0.0470653
219	COL28A1	7	0	0.00558054	Inf	Inf	1.59253	0.0470653
220	CROCC	7	0	0.00558054	Inf	Inf	1.59253	0.0470653
221	CXorf66	7	0	0.00558054	Inf	Inf	1.59253	0.0470653
222	DLG2	7	0	0.00558054	Inf	Inf	1.59253	0.0470653
223	DMBX1	7	0	0.00558054	Inf	Inf	1.59253	0.0470653
224	DOCK5	7	0	0.00558054	Inf	Inf	1.59253	0.0470653
225	DPYS	7	0	0.00558054	Inf	Inf	1.59253	0.0470653
226	EPB41L2	7	0	0.00558054	Inf	Inf	1.59253	0.0470653
227	ESR1	7	0	0.00558054	Inf	Inf	1.59253	0.0470653
228	FMR1	7	0	0.00558054	Inf	Inf	1.59253	0.0470653
229	GBP6	7	0	0.00558054	Inf	Inf	1.59253	0.0470653
230	GCC2	7	0	0.00558054	Inf	Inf	1.59253	0.0470653
231	GPR141	7	0	0.00558054	Inf	Inf	1.59253	0.0470653
232	GPR149	7	0	0.00558054	Inf	Inf	1.59253	0.0470653
233	HDAC4	7	0	0.00558054	Inf	Inf	1.59253	0.0470653
234	HIPK1	7	0	0.00558054	Inf	Inf	1.59253	0.0470653
235	IGF2R	7	0	0.00558054	Inf	Inf	1.59253	0.0470653
236	JMJD1C	7	0	0.00558054	Inf	Inf	1.59253	0.0470653
237	KAT2B	7	0	0.00558054	Inf	Inf	1.59253	0.0470653
238	KCNK10	7	0	0.00558054	Inf	Inf	1.59253	0.0470653
239	KIF26B	7	0	0.00558054	Inf	Inf	1.59253	0.0470653
240	KMT2B	7	0	0.00558054	Inf	Inf	1.59253	0.0470653
241	KYNU	7	0	0.00558054	Inf	Inf	1.59253	0.0470653
242	MAGEB4	7	0	0.00558054	Inf	Inf	1.59253	0.0470653
243	MEOX2	7	0	0.00558054	Inf	Inf	1.59253	0.0470653
244	MTRR	7	0	0.00558054	Inf	Inf	1.59253	0.0470653
245	NOVA1	7	0	0.00558054	Inf	Inf	1.59253	0.0470653
246	NRSN1	7	0	0.00558054	Inf	Inf	1.59253	0.0470653
247	OR13A1	7	0	0.00558054	Inf	Inf	1.59253	0.0470653
248	OR4D11	7	0	0.00558054	Inf	Inf	1.59253	0.0470653
249	OR5B12	7	0	0.00558054	Inf	Inf	1.59253	0.0470653
250	OR8B12	7	0	0.00558054	Inf	Inf	1.59253	0.0470653
251	OR9G4	7	0	0.00558054	Inf	Inf	1.59253	0.0470653
252	PCDH19	7	0	0.00558054	Inf	Inf	1.59253	0.0470653
253	PDCD11	7	0	0.00558054	Inf	Inf	1.59253	0.0470653
254	PLCH2	7	0	0.00558054	Inf	Inf	1.59253	0.0470653
255	PRKAA2	7	0	0.00558054	Inf	Inf	1.59253	0.0470653
256	PRKCG	7	0	0.00558054	Inf	Inf	1.59253	0.0470653
257	PSG9	7	0	0.00558054	Inf	Inf	1.59253	0.0470653
258	RAD50	7	0	0.00558054	Inf	Inf	1.59253	0.0470653
259	RALYL	7	0	0.00558054	Inf	Inf	1.59253	0.0470653
260	RFWD2	7	0	0.00558054	Inf	Inf	1.59253	0.0470653
261	SEMA3A	7	0	0.00558054	Inf	Inf	1.59253	0.0470653
262	SLC25A13	7	0	0.00558054	Inf	Inf	1.59253	0.0470653
263	SLC6A18	7	0	0.00558054	Inf	Inf	1.59253	0.0470653
264	SLC6A2	7	0	0.00558054	Inf	Inf	1.59253	0.0470653
265	SLCO1B3	7	0	0.00558054	Inf	Inf	1.59253	0.0470653
266	SMARCA2	7	0	0.00558054	Inf	Inf	1.59253	0.0470653
267	TET3	7	0	0.00558054	Inf	Inf	1.59253	0.0470653
268	UBTFL1	7	0	0.00558054	Inf	Inf	1.59253	0.0470653
269	UGT2A1	7	0	0.00558054	Inf	Inf	1.59253	0.0470653
270	UGT2B11	7	0	0.00558054	Inf	Inf	1.59253	0.0470653
271	URB2	7	0	0.00558054	Inf	Inf	1.59253	0.0470653
272	ZNF770	7	0	0.00558054	Inf	Inf	1.59253	0.0470653
