# Supplementary material for: Methylation‐ and homologous recombination deficiency‐related mutant genes predict the prognosis of lung adenocarcinoma
Source: J Clin Lab Anal. 2022 Mar 3;36(4):e24277. doi: 10.1002/jcla.24277 (PMC8993616; doi:10.1002/jcla.24277)
Supplement: Supplementary file 5 — Table S3 [file JCLA-36-e24277-s005.xlsx]

## Sheet: Supplementary Table 3
Differentially expressed genes in HRD high and low group
	logFC	AveExpr	t	P.Value	adj.P.Val	B
MYBL2	1.78188	3.61198	10.6438	4.76291e-22	9.38865e-18	39.3236
TRIP13	1.23439	2.48484	10.288	6.46892e-21	6.37577e-17	36.7835
AUNIP	0.704803	1.01434	10.2225	1.04182e-20	6.84545e-17	36.3195
EME1	0.677018	1.15816	10.0575	3.4419e-20	1.52721e-16	35.1561
DSN1	0.751759	3.20269	10.0411	3.87381e-20	1.52721e-16	35.0411
TOP2A	1.44567	3.95999	9.97221	6.36411e-20	1.87809e-16	34.5578
KIF2C	1.26102	2.57028	9.9657	6.66936e-20	1.87809e-16	34.5122
NCAPH	1.10429	2.16474	9.8636	1.38792e-19	3.41984e-16	33.7988
XRCC2	0.695064	1.21516	9.77549	2.60577e-19	5.70722e-16	33.1857
GINS1	0.976631	2.08766	9.65329	6.21708e-19	1.22551e-15	32.3395
TPX2	1.44219	3.58302	9.61909	7.92372e-19	1.41993e-15	32.1034
CDCA8	1.1494	2.89458	9.58368	1.01815e-18	1.56711e-15	31.8594
CENPA	1.04921	1.79338	9.56267	1.18124e-18	1.56711e-15	31.7149
RAD54L	0.849454	1.43514	9.56027	1.20145e-18	1.56711e-15	31.6984
UBE2C	1.67181	4.24796	9.55621	1.23634e-18	1.56711e-15	31.6705
BUB1	1.00986	2.08688	9.55219	1.27201e-18	1.56711e-15	31.6428
KPNA2	1.11606	4.8719	9.522	1.5741e-18	1.82522e-15	31.4355
PRR11	1.01625	2.19021	9.44161	2.77242e-18	3.03611e-15	30.8847
RFC4	0.874876	2.70514	9.39898	3.73974e-18	3.87988e-15	30.5935
TTK	0.935362	1.54475	9.38288	4.18644e-18	3.93365e-15	30.4838
RBL1	0.617044	1.74758	9.38274	4.19068e-18	3.93365e-15	30.4828
SPAG5	1.04516	2.56804	9.36759	4.65988e-18	4.17526e-15	30.3795
CHEK1	0.830375	1.76996	9.34866	5.3199e-18	4.55939e-15	30.2507
CDCA5	1.13393	2.47636	9.31286	6.83276e-18	5.61197e-15	30.0072
TROAP	1.05725	1.91544	9.23563	1.17053e-17	9.22943e-15	29.4835
CKAP2L	0.829019	1.45385	9.19423	1.56071e-17	1.1769e-14	29.2037
KIF23	0.882329	1.79798	9.18957	1.61202e-17	1.1769e-14	29.1722
MAP6D1	0.562684	0.931416	9.17423	1.79307e-17	1.26232e-14	29.0687
KIF4A	1.08882	2.16223	9.15797	2.00693e-17	1.36416e-14	28.9591
PSMC3IP	0.554297	1.42998	9.14494	2.19658e-17	1.4433e-14	28.8713
MTFR2	0.696678	1.24725	9.1293	2.44767e-17	1.5564e-14	28.766
NUF2	1.04094	2.01485	9.11992	2.61176e-17	1.60884e-14	28.7029
AURKB	1.1887	2.52373	9.11148	2.76857e-17	1.63884e-14	28.6462
KIFC1	1.16388	2.83385	9.10848	2.82673e-17	1.63884e-14	28.626
STIL	0.655908	1.42216	9.09422	3.11928e-17	1.75678e-14	28.5302
FAM83D	1.08128	2.541	9.00637	5.71385e-17	3.12865e-14	27.9416
CENPI	0.649034	1.09504	8.99954	5.98855e-17	3.19044e-14	27.8959
PLK4	0.709898	1.52638	8.99444	6.20185e-17	3.21713e-14	27.8619
CDC20	1.38812	3.7044	8.98794	6.48506e-17	3.27778e-14	27.8185
E2F1	1.03031	3.10487	8.95625	8.06015e-17	3.97204e-14	27.6071
DSCC1	0.852272	1.85331	8.93928	9.05392e-17	4.35295e-14	27.494
ATAD2	0.933198	2.8897	8.90495	1.14511e-16	5.37436e-14	27.2656
BIRC5	1.29663	3.0706	8.90008	1.18387e-16	5.4271e-14	27.2333
KIF18B	0.978816	1.72476	8.87509	1.40419e-16	6.29079e-14	27.0673
MSRA	-0.54887	1.83093	-8.86931	1.46068e-16	6.33399e-14	27.029
EZH2	0.867147	2.38382	8.86513	1.50292e-16	6.33399e-14	27.0013
MCM4	0.99441	3.71617	8.86442	1.51024e-16	6.33399e-14	26.9966
MELK	1.10613	2.31206	8.8464	1.70759e-16	7.01252e-14	26.8772
KIF15	0.703954	1.29585	8.80628	2.24379e-16	9.02645e-14	26.6117
HLTF	0.766307	3.13401	8.79663	2.39588e-16	9.44552e-14	26.5479
MCM10	0.788918	1.29754	8.78954	2.51404e-16	9.71703e-14	26.5011
CENPW	1.0543	2.95168	8.77507	2.77363e-16	1.05142e-13	26.4056
C5orf34	0.615586	1.20686	8.74897	3.31067e-16	1.23132e-13	26.2336
DBF4	0.600962	1.93428	8.6929	4.83778e-16	1.76597e-13	25.8649
RAD51AP1	0.888327	2.06084	8.68887	4.97107e-16	1.78163e-13	25.8385
DEPDC1	0.827211	1.34896	8.68533	5.09147e-16	1.7922e-13	25.8152
EDA2R	-0.67317	0.844833	-8.66176	5.96883e-16	2.04218e-13	25.6607
CTSE	-2.43448	4.72736	-8.66077	6.00886e-16	2.04218e-13	25.6542
CDC45	0.972013	2.01151	8.65205	6.37227e-16	2.12899e-13	25.5972
CCNF	0.680422	1.98023	8.64565	6.65307e-16	2.18576e-13	25.5552
CDC7	0.771482	1.88589	8.63293	7.24795e-16	2.34216e-13	25.472
ORC6	0.648583	1.38148	8.59213	9.53517e-16	3.03157e-13	25.2055
SKA2	0.685682	3.6369	8.58364	1.00945e-15	3.15847e-13	25.1501
NEK2	1.05739	2.30832	8.56524	1.14197e-15	3.51726e-13	25.0302
TRAIP	0.502986	1.34471	8.54747	1.28638e-15	3.81945e-13	24.9145
MCM2	1.01569	3.38392	8.54662	1.29373e-15	3.81945e-13	24.909
FBXO5	0.649895	1.7106	8.54467	1.31071e-15	3.81945e-13	24.8963
VRK1	0.637819	2.51102	8.54389	1.31759e-15	3.81945e-13	24.8913
ASF1B	0.955079	2.97944	8.53529	1.3956e-15	3.93681e-13	24.8354
SASS6	0.561325	1.57373	8.53503	1.39802e-15	3.93681e-13	24.8337
GINS4	0.673668	1.15835	8.5247	1.49803e-15	4.15905e-13	24.7665
NDC80	0.967863	1.92891	8.50395	1.72087e-15	4.71137e-13	24.6318
PSRC1	0.710525	1.79648	8.48364	1.97062e-15	5.32121e-13	24.5001
SGOL1	0.630756	1.09616	8.46833	2.18234e-15	5.78045e-13	24.401
KIAA0141	-0.447398	3.29954	-8.46717	2.19934e-15	5.78045e-13	24.3935
MCM6	0.837103	3.72063	8.46227	2.27217e-15	5.89329e-13	24.3618
CDKN3	1.04958	2.25531	8.4365	2.69726e-15	6.905e-13	24.1952
DDIAS	0.591231	1.03002	8.41409	3.13033e-15	7.91092e-13	24.0506
NCAPD3	0.580172	2.2137	8.38771	3.72921e-15	9.1055e-13	23.8805
RECQL4	0.932972	2.56707	8.38742	3.7363e-15	9.1055e-13	23.8787
BRCA1	0.652448	1.49501	8.38721	3.7416e-15	9.1055e-13	23.8773
SPC24	0.761441	1.8456	8.38093	3.90059e-15	9.14226e-13	23.8369
NCAPG2	0.754759	2.35598	8.38006	3.92312e-15	9.14226e-13	23.8313
C16orf59	0.681057	1.59316	8.37947	3.93841e-15	9.14226e-13	23.8275
CSE1L	0.642329	4.69869	8.37933	3.94223e-15	9.14226e-13	23.8266
MTBP	0.41535	0.848266	8.36902	4.22084e-15	9.60529e-13	23.7602
IGF2BP3	1.01549	0.998732	8.36836	4.23935e-15	9.60529e-13	23.756
MEST	0.839553	3.95387	8.36574	4.31351e-15	9.66227e-13	23.7391
HJURP	1.02653	2.07965	8.35541	4.6186e-15	1.02294e-12	23.6728
AURKA	1.02655	2.93103	8.35344	4.67926e-15	1.02486e-12	23.6601
CENPL	0.468401	1.47368	8.33557	5.26605e-15	1.13887e-12	23.5453
CDK1	1.04397	2.97337	8.33416	5.31535e-15	1.13887e-12	23.5363
IFRD1	0.733807	2.6548	8.3317	5.40232e-15	1.14506e-12	23.5205
POLE2	0.691676	1.58363	8.32564	5.62279e-15	1.17911e-12	23.4817
KIAA1524	0.738396	1.4718	8.30826	6.30625e-15	1.29822e-12	23.3703
SKP2	0.848977	2.59983	8.30787	6.3225e-15	1.29822e-12	23.3678
PLA2G10	-1.40851	2.00269	-8.28593	7.30628e-15	1.48476e-12	23.2273
BRIX1	0.640046	3.30789	8.26375	8.45443e-15	1.70055e-12	23.0856
FAM64A	0.888212	1.51971	8.25883	8.73215e-15	1.73867e-12	23.0542
FAM171A2	0.775316	1.1431	8.21244	1.18402e-14	2.32793e-12	22.7586
C17orf53	0.707604	1.54502	8.21132	1.19278e-14	2.32793e-12	22.7514
NCAPG	0.920061	1.80902	8.19283	1.34629e-14	2.60177e-12	22.6339
WDHD1	0.694487	1.78547	8.18362	1.42993e-14	2.73658e-12	22.5753
CCNA2	1.01341	2.71799	8.18007	1.46353e-14	2.77395e-12	22.5528
DLGAP5	1.01199	2.18692	8.17616	1.50141e-14	2.81865e-12	22.528
POLQ	0.481141	0.729028	8.16872	1.57633e-14	2.93137e-12	22.4807
CCNB2	0.9673	2.7451	8.16432	1.62222e-14	2.98852e-12	22.4528
CDC6	0.953406	2.17662	8.14076	1.89198e-14	3.42267e-12	22.3035
CEP55	1.00751	2.68289	8.14071	1.89261e-14	3.42267e-12	22.3032
SGOL2	0.598401	1.39278	8.13498	1.96461e-14	3.52058e-12	22.2669
ESPL1	0.755362	1.31256	8.13082	2.0186e-14	3.57073e-12	22.2406
FAM220A	0.488332	3.42279	8.13005	2.02882e-14	3.57073e-12	22.2357
ASPM	0.776449	1.46644	8.11806	2.19363e-14	3.79355e-12	22.1599
DUOXA1	-1.09728	1.90689	-8.11804	2.19391e-14	3.79355e-12	22.1598
RPS27L	-0.526426	2.62826	-8.08788	2.6696e-14	4.57593e-12	21.9693
SLC22A3	-1.34782	2.96493	-8.07182	2.96307e-14	5.03518e-12	21.868
CHEK2	0.638939	2.12321	8.06759	3.04546e-14	5.13094e-12	21.8414
C5orf22	0.534579	3.30238	8.05877	3.22487e-14	5.38716e-12	21.7859
CENPE	0.637843	1.16697	8.05671	3.26825e-14	5.41377e-12	21.7729
ORC1	0.785425	1.58932	8.03132	3.85275e-14	6.32878e-12	21.6132
C1orf112	0.449604	1.37158	8.0108	4.39946e-14	7.16711e-12	21.4844
FANCG	0.585957	2.51811	7.98964	5.04408e-14	8.08842e-12	21.3517
GEMIN2	0.63415	2.22444	7.98955	5.04706e-14	8.08842e-12	21.3512
GPSM2	0.618266	1.82349	7.97825	5.42874e-14	8.62994e-12	21.2804
SUV39H2	0.497257	1.9509	7.97467	5.5553e-14	8.76048e-12	21.2581
CLSPN	0.699928	1.18832	7.97052	5.70611e-14	8.92688e-12	21.2321
TICRR	0.456202	0.736652	7.95486	6.31178e-14	9.79668e-12	21.1342
PRIM1	0.685699	2.14625	7.94698	6.64026e-14	1.0226e-11	21.085
ANLN	1.09096	2.75804	7.94107	6.89767e-14	1.05401e-11	21.0481
SCGB3A2	-2.92269	5.83285	-7.93717	7.0726e-14	1.07242e-11	21.0238
PKMYT1	0.719326	1.58772	7.93552	7.14799e-14	1.07558e-11	21.0135
RRM2	1.10879	3.15147	7.93391	7.22257e-14	1.07857e-11	21.0034
CDCA4	0.743273	3.00017	7.93123	7.3483e-14	1.0891e-11	20.9867
MIS18A	0.627302	3.08602	7.91579	8.11462e-14	1.1937e-11	20.8904
STMN1	0.99285	4.36303	7.91332	8.24406e-14	1.20376e-11	20.8751
RNASEH2A	0.760906	3.40949	7.90276	8.82192e-14	1.27866e-11	20.8093
NUP205	0.552916	3.31136	7.88488	9.89346e-14	1.4235e-11	20.6981
CENPF	0.952528	2.30326	7.88004	1.02049e-13	1.45768e-11	20.668
SPC25	0.762913	1.70955	7.87424	1.05916e-13	1.50203e-11	20.632
BTD	-0.449426	2.48837	-7.87101	1.08124e-13	1.52238e-11	20.612
GSG2	0.499621	0.931603	7.86829	1.10026e-13	1.53817e-11	20.595
FIGNL1	0.631553	2.14176	7.86566	1.11894e-13	1.55328e-11	20.5787
CDCA3	0.714491	1.46024	7.86315	1.13701e-13	1.56733e-11	20.5632
TMEM206	0.509505	2.31095	7.85187	1.22207e-13	1.67288e-11	20.4932
TTI1	0.450702	3.20093	7.8488	1.2463e-13	1.69428e-11	20.4741
CHAF1A	0.576509	2.38197	7.84504	1.27658e-13	1.72356e-11	20.4508
DUOX1	-1.14804	2.05783	-7.8438	1.28673e-13	1.72545e-11	20.4432
C11orf84	0.659646	3.28878	7.84076	1.31195e-13	1.74738e-11	20.4243
SKA3	0.719893	1.57257	7.83106	1.39573e-13	1.84649e-11	20.3643
UBE2S	0.921753	2.7342	7.82894	1.41476e-13	1.85918e-11	20.3512
RDM1	0.363683	0.490629	7.82169	1.48178e-13	1.93436e-11	20.3063
E2F2	0.606381	1.15711	7.81476	1.54869e-13	2.00841e-11	20.2634
PLK1	0.912506	2.42819	7.80942	1.60228e-13	2.05466e-11	20.2304
NUSAP1	0.940267	3.33168	7.80913	1.6052e-13	2.05466e-11	20.2287
CHAF1B	0.610259	1.83307	7.80445	1.65385e-13	2.10327e-11	20.1997
UHRF1	0.7711	1.88375	7.78571	1.8633e-13	2.35445e-11	20.0841
RBPMS	-0.800352	3.35066	-7.76939	2.06702e-13	2.59524e-11	19.9834
C17orf58	0.589472	3.0263	7.7498	2.34077e-13	2.92033e-11	19.8628
EXO1	0.777443	1.54777	7.7487	2.35714e-13	2.92226e-11	19.8561
RACGAP1	0.804667	2.97445	7.7464	2.39169e-13	2.94656e-11	19.8419
CALU	0.627251	5.76879	7.74491	2.41441e-13	2.94869e-11	19.8328
CKS1B	0.790003	3.53515	7.74433	2.42333e-13	2.94869e-11	19.8292
KLHL7	0.485904	2.48742	7.73921	2.50329e-13	3.02729e-11	19.7977
NDUFAF1	-0.433115	3.0708	-7.73722	2.53505e-13	3.047e-11	19.7855
CCT5	0.696788	5.28615	7.7343	2.58247e-13	3.08519e-11	19.7675
RMI2	0.73027	2.63862	7.72185	2.79417e-13	3.318e-11	19.6911
RANBP1	0.598097	3.79276	7.72079	2.81304e-13	3.3204e-11	19.6846
AHCYL2	-1.21195	4.34455	-7.71268	2.9611e-13	3.47436e-11	19.6349
ZWINT	0.942497	3.63324	7.70576	3.09365e-13	3.6084e-11	19.5924
UBE2T	1.01946	3.94528	7.68305	3.57077e-13	4.14041e-11	19.4533
BUB1B	0.844059	1.9766	7.64938	4.41521e-13	5.08962e-11	19.2475
GMNN	0.676468	3.02757	7.63928	4.70482e-13	5.39194e-11	19.1859
RHOBTB2	-1.09014	3.97004	-7.61622	5.43846e-13	6.164e-11	19.0455
DUS4L	0.375971	1.50003	7.6156	5.45979e-13	6.164e-11	19.0417
C6orf120	0.503354	3.10245	7.61523	5.4723e-13	6.164e-11	19.0395
DONSON	0.579319	2.43189	7.6126	5.56359e-13	6.23122e-11	19.0234
TCF19	0.697098	2.87667	7.604	5.87209e-13	6.53958e-11	18.9711
DROSHA	0.503986	3.35048	7.59796	6.09876e-13	6.75387e-11	18.9344
PSPH	0.737219	2.74304	7.59221	6.32277e-13	6.96282e-11	18.8994
CENPQ	0.54044	2.28213	7.58591	6.57717e-13	7.20273e-11	18.8612
TUBG1	0.64896	4.22295	7.5837	6.66874e-13	7.23569e-11	18.8478
TIMELESS	0.728328	3.09251	7.58342	6.68068e-13	7.23569e-11	18.8461
RAD51C	0.332589	1.73656	7.57757	6.92974e-13	7.46442e-11	18.8106
FEN1	0.755145	3.73069	7.57497	7.04336e-13	7.54558e-11	18.7948
INMT	-1.12409	2.47362	-7.55899	7.78417e-13	8.29414e-11	18.6979
TBC1D31	0.418806	1.05474	7.55549	7.95613e-13	8.43179e-11	18.6767
FOXM1	1.03838	2.68699	7.55083	8.19114e-13	8.63443e-11	18.6485
DNMT1	0.562391	3.34326	7.54905	8.28257e-13	8.65864e-11	18.6377
SKA1	0.75695	1.4361	7.54868	8.30197e-13	8.65864e-11	18.6355
HILPDA	0.973319	3.32377	7.5469	8.39478e-13	8.70936e-11	18.6247
TMEM237	0.450719	1.94234	7.54263	8.62142e-13	8.88232e-11	18.5989
PRC1	0.822549	2.62887	7.54207	8.65161e-13	8.88232e-11	18.5955
DBF4B	0.426533	1.2195	7.5378	8.88548e-13	9.07516e-11	18.5697
IQGAP3	0.842059	2.30549	7.52967	9.34796e-13	9.4983e-11	18.5205
C9orf152	-1.11876	2.93664	-7.51676	1.01312e-12	1.02414e-10	18.4425
TK1	1.08963	4.64451	7.51254	1.04006e-12	1.046e-10	18.4171
PARP2	0.485904	2.66898	7.50864	1.06563e-12	1.06628e-10	18.3935
TOPBP1	0.597601	2.9389	7.49548	1.1566e-12	1.15146e-10	18.3142
E2F8	0.630952	1.47649	7.49229	1.17979e-12	1.16864e-10	18.2949
MSH6	0.505165	2.89514	7.49099	1.18935e-12	1.17222e-10	18.2871
PEBP4	-1.65064	2.65412	-7.47991	1.27415e-12	1.24955e-10	18.2204
RPL39L	1.04276	3.34128	7.47526	1.31146e-12	1.27656e-10	18.1924
MAD2L1	0.764949	1.91774	7.47487	1.31464e-12	1.27656e-10	18.1901
NUP155	0.64612	2.82185	7.46833	1.36911e-12	1.32293e-10	18.1507
MYO19	0.488173	2.29158	7.45964	1.44493e-12	1.38859e-10	18.0985
CDK2	0.557198	3.24957	7.45895	1.45114e-12	1.38859e-10	18.0944
YEATS2	0.499516	2.50692	7.44654	1.56719e-12	1.49239e-10	18.0198
DKC1	0.515525	4.25309	7.44388	1.59317e-12	1.50983e-10	18.0039
ECE2	0.517539	1.45938	7.4424	1.60791e-12	1.51652e-10	17.995
KNTC1	0.645602	1.84138	7.41712	1.88005e-12	1.76474e-10	17.8435
KIF11	0.827391	2.53464	7.40616	2.01176e-12	1.87942e-10	17.7779
DEPDC1B	0.747172	1.45918	7.39989	2.09122e-12	1.94444e-10	17.7404
MRPL47	0.531721	4.48137	7.3989	2.10397e-12	1.94711e-10	17.7345
INCENP	0.641111	2.60276	7.39238	2.19039e-12	2.01015e-10	17.6955
CCNE2	0.595933	1.13628	7.39222	2.19248e-12	2.01015e-10	17.6946
NSUN2	0.522266	4.28685	7.38158	2.34116e-12	2.13652e-10	17.631
CYP4B1	-1.92038	3.62903	-7.37716	2.40585e-12	2.17927e-10	17.6046
WDR53	0.47548	2.51019	7.37687	2.41012e-12	2.17927e-10	17.6029
GMPS	0.533979	3.15574	7.37135	2.49347e-12	2.24435e-10	17.57
ADH1B	-1.28094	2.04614	-7.35259	2.79855e-12	2.50392e-10	17.4582
FANCI	0.657588	2.23463	7.35137	2.81951e-12	2.50392e-10	17.451
LRRC27	-0.293672	1.08097	-7.35133	2.82021e-12	2.50392e-10	17.4507
CCNE1	0.789711	1.77309	7.35062	2.83267e-12	2.50392e-10	17.4465
RNF145	-0.795508	5.40943	-7.33815	3.05823e-12	2.69125e-10	17.3723
RFC5	0.534104	2.69146	7.32894	3.23595e-12	2.83498e-10	17.3176
ACTL6A	0.550735	4.02014	7.32178	3.38126e-12	2.94918e-10	17.275
GTSE1	0.724724	1.67161	7.31628	3.49723e-12	3.03689e-10	17.2424
NASP	0.561917	3.78552	7.31426	3.54077e-12	3.06122e-10	17.2304
ZYG11A	0.549474	0.708844	7.30329	3.787e-12	3.2598e-10	17.1653
GANC	-0.516157	1.72241	-7.29296	4.03408e-12	3.45738e-10	17.1041
MAD2L2	0.626093	3.13216	7.29097	4.08344e-12	3.48453e-10	17.0923
NUP85	0.421805	3.31235	7.28748	4.17165e-12	3.54446e-10	17.0716
SFTPB	-2.41634	9.70882	-7.28596	4.21053e-12	3.56214e-10	17.0626
TARS	0.611876	4.21671	7.2783	4.41229e-12	3.70816e-10	17.0173
VSIG2	-1.57658	3.23898	-7.27799	4.42075e-12	3.70816e-10	17.0155
TYMS	0.838569	3.21693	7.27665	4.45711e-12	3.72282e-10	17.0075
MCM8	0.544491	1.6974	7.25937	4.95291e-12	4.11948e-10	16.9054
KIF20A	0.824599	2.39183	7.24797	5.30924e-12	4.3973e-10	16.8382
KIF14	0.614524	1.18432	7.2441	5.43584e-12	4.48332e-10	16.8154
FBXO45	0.506529	2.28243	7.23157	5.86702e-12	4.81878e-10	16.7415
IVD	-0.612925	3.56606	-7.22863	5.97293e-12	4.88541e-10	16.7242
MPLKIP	0.343394	2.14014	7.22377	6.15214e-12	5.0112e-10	16.6955
PARPBP	0.539665	1.19525	7.22067	6.26911e-12	5.08546e-10	16.6773
KCNQ1	-1.10859	3.1983	-7.21889	6.33735e-12	5.11975e-10	16.6668
SGCE	0.842856	3.22507	7.2016	7.03918e-12	5.66352e-10	16.5652
OIP5	0.679563	1.52377	7.19038	7.5347e-12	6.03757e-10	16.4993
WDR62	0.587512	1.11846	7.18531	7.77015e-12	6.20102e-10	16.4695
MCM7	0.738852	4.74574	7.18329	7.86597e-12	6.25217e-10	16.4577
PRIM2	0.444442	2.00456	7.16501	8.78657e-12	6.95268e-10	16.3506
CTSV	0.824082	1.20925	7.16442	8.81782e-12	6.95268e-10	16.3471
RFTN1	-0.848577	3.81247	-7.16334	8.87552e-12	6.97029e-10	16.3408
CENPM	0.721126	2.29605	7.1616	8.96978e-12	7.01636e-10	16.3306
CCNB1	0.974831	3.73939	7.15971	9.07267e-12	7.06879e-10	16.3196
ZSCAN21	0.377466	1.76957	7.15568	9.2967e-12	7.21482e-10	16.2959
FANCB	0.289538	0.508896	7.14932	9.6609e-12	7.46807e-10	16.2588
GKN2	-1.57207	1.5363	-7.14454	9.94381e-12	7.65673e-10	16.2308
POC1A	0.594977	2.28001	7.13542	1.05069e-11	8.05884e-10	16.1775
PSMD11	0.480525	4.20755	7.12076	1.14779e-11	8.7695e-10	16.092
XPC	-0.411209	3.01147	-7.11849	1.16363e-11	8.85613e-10	16.0787
GPC2	0.583852	0.634482	7.11563	1.18386e-11	8.95711e-10	16.0621
CENPK	0.583236	1.31287	7.11533	1.18598e-11	8.95711e-10	16.0603
NOL11	0.407237	3.63045	7.10497	1.26231e-11	9.49722e-10	16
VWA5A	-0.706201	2.85719	-7.09523	1.33847e-11	1.00319e-09	15.9433
CD81	-0.589892	6.00509	-7.09449	1.34451e-11	1.0039e-09	15.939
HSD17B4	-0.468984	3.869	-7.0868	1.40813e-11	1.04743e-09	15.8942
C4orf46	0.487385	1.99056	7.07519	1.5098e-11	1.11884e-09	15.8268
KIF22	0.531124	3.63299	7.0719	1.53987e-11	1.13685e-09	15.8077
SHCBP1	0.615462	1.63159	7.06834	1.57317e-11	1.1571e-09	15.787
GATS	0.508228	1.73098	7.06688	1.58701e-11	1.16294e-09	15.7785
CBX1	0.521059	4.72026	7.06237	1.6305e-11	1.19039e-09	15.7524
MMD	0.734252	3.02575	7.05871	1.66669e-11	1.21232e-09	15.7311
ATAD5	0.47055	1.17823	7.04972	1.75892e-11	1.2747e-09	15.679
RAD51	0.612475	1.58523	7.04755	1.78186e-11	1.2866e-09	15.6665
TIGD3	0.367889	0.658285	7.04067	1.85684e-11	1.33276e-09	15.6266
MTHFD2	0.756983	3.95201	7.04045	1.85931e-11	1.33276e-09	15.6254
BLM	0.482056	1.20931	7.03441	1.92773e-11	1.37679e-09	15.5904
CCNDBP1	-0.404022	2.96794	-7.02724	2.01216e-11	1.4319e-09	15.5489
NDC1	0.543446	2.95254	7.02595	2.02774e-11	1.4369e-09	15.5415
TACC3	0.698377	2.98322	7.02545	2.03377e-11	1.4369e-09	15.5386
CACNA2D2	-1.40338	2.72959	-7.02162	2.08085e-11	1.46492e-09	15.5165
SIAE	-0.724583	2.83818	-7.01939	2.10871e-11	1.47925e-09	15.5036
CDC25C	0.578816	1.19968	7.00846	2.25096e-11	1.57344e-09	15.4405
TMEM106C	0.618755	4.42742	7.0073	2.26659e-11	1.57877e-09	15.4338
HELLS	0.578699	1.36603	6.99724	2.40668e-11	1.67044e-09	15.3758
DVL3	0.452723	4.14193	6.99415	2.45143e-11	1.69553e-09	15.358
TMEM163	-0.992118	2.35413	-6.98586	2.57564e-11	1.77521e-09	15.3102
UTP6	0.318068	3.0904	6.97362	2.77028e-11	1.90271e-09	15.2397
SNX1	-0.336305	3.59485	-6.97197	2.79757e-11	1.91478e-09	15.2302
ACAA1	-0.417327	2.84512	-6.96888	2.84937e-11	1.94349e-09	15.2125
SH2D4A	-0.706855	3.50201	-6.96745	2.87368e-11	1.95331e-09	15.2043
DTL	0.663797	2.01215	6.95998	3.00426e-11	2.03505e-09	15.1613
UTP18	0.382801	3.88041	6.95659	3.0654e-11	2.06936e-09	15.1418
HMGB2	0.714245	4.87145	6.95557	3.08392e-11	2.07169e-09	15.136
ERCC6L	0.501021	1.01169	6.95525	3.08989e-11	2.07169e-09	15.1342
C16orf89	-1.92442	5.61177	-6.9502	3.18386e-11	2.12746e-09	15.1052
FAM72B	0.296024	0.441719	6.94637	3.25701e-11	2.16899e-09	15.0832
KLF2	-0.811096	3.35695	-6.94147	3.35301e-11	2.22541e-09	15.0551
KLHL5	0.657878	3.19121	6.94029	3.37667e-11	2.23038e-09	15.0483
RCC1	0.544304	4.10026	6.93997	3.38313e-11	2.23038e-09	15.0465
MKI67	0.895423	2.5537	6.93892	3.40428e-11	2.23684e-09	15.0405
CENPU	0.744453	2.49555	6.93733	3.43642e-11	2.25045e-09	15.0314
DCAF13	0.494623	2.83945	6.93098	3.56816e-11	2.32899e-09	14.995
CCT6A	0.590481	5.78547	6.92973	3.59473e-11	2.33859e-09	14.9878
SUZ12	0.46123	3.21664	6.92254	3.75122e-11	2.43237e-09	14.9466
BTG2	-0.959109	5.47524	-6.92165	3.77089e-11	2.43711e-09	14.9416
EIF2AK1	0.412398	5.54665	6.91323	3.96366e-11	2.55332e-09	14.8934
MSH2	0.548163	3.31095	6.90171	4.24288e-11	2.72429e-09	14.8276
DNMT3B	0.581602	1.2147	6.89823	4.33119e-11	2.77196e-09	14.8077
NUDT1	0.577006	2.88483	6.89328	4.45952e-11	2.83732e-09	14.7794
CDC25A	0.547284	1.1637	6.89319	4.4621e-11	2.83732e-09	14.7789
MLPH	-1.03233	4.54993	-6.89243	4.48216e-11	2.84091e-09	14.7746
FAM72A	0.218372	0.380185	6.89124	4.51372e-11	2.85175e-09	14.7678
ARHGEF39	0.410123	1.0924	6.87051	5.10072e-11	3.21231e-09	14.6496
FOXA2	-1.3097	3.19149	-6.86239	5.35039e-11	3.34978e-09	14.6034
EIF1AD	0.300918	3.39175	6.86231	5.35299e-11	3.34978e-09	14.6029
PFN2	1.17757	4.36113	6.85719	5.51695e-11	3.44146e-09	14.5738
MRGBP	0.463213	3.27333	6.851	5.72143e-11	3.55775e-09	14.5386
ALYREF	0.638934	5.20451	6.84883	5.79479e-11	3.59204e-09	14.5263
LRRC42	0.464254	3.76398	6.84594	5.89434e-11	3.64072e-09	14.5098
EPHX2	-0.599557	1.90306	-6.84548	5.91026e-11	3.64072e-09	14.5072
POFUT1	0.405327	3.64352	6.83983	6.10979e-11	3.7519e-09	14.4752
SFTPD	-1.95317	5.52054	-6.83313	6.35477e-11	3.89022e-09	14.4372
CX3CR1	-0.585308	0.991763	-6.8309	6.43873e-11	3.92942e-09	14.4245
MPP2	0.416886	0.596308	6.82657	6.60445e-11	4.01811e-09	14.3999
SELENBP1	-1.17322	5.4042	-6.81999	6.86425e-11	4.16332e-09	14.3626
RPAP3	0.344693	2.79369	6.8187	6.91626e-11	4.182e-09	14.3553
PARP3	-0.537117	3.31378	-6.8166	7.00211e-11	4.22097e-09	14.3434
HPRT1	0.612573	4.4195	6.81442	7.09193e-11	4.26183e-09	14.3311
EED	0.333649	1.96381	6.81391	7.11314e-11	4.26183e-09	14.3282
CDT1	0.821517	2.40026	6.80409	7.53428e-11	4.50048e-09	14.2726
CCZ1	0.305303	1.3368	6.801	7.67199e-11	4.56889e-09	14.2551
FAM111B	0.755446	1.89966	6.80005	7.71489e-11	4.5703e-09	14.2498
MED30	0.45464	3.01517	6.79992	7.72072e-11	4.5703e-09	14.249
LMNB1	0.771796	3.66478	6.79834	7.79245e-11	4.59894e-09	14.2401
H2AFX	0.673435	4.65472	6.7932	8.03024e-11	4.72514e-09	14.2111
BRIP1	0.44414	0.974775	6.79167	8.10225e-11	4.75332e-09	14.2024
EMCN	-0.639007	1.57713	-6.78908	8.22615e-11	4.7987e-09	14.1878
SHH	-0.710453	1.19742	-6.78903	8.2283e-11	4.7987e-09	14.1875
DPM1	0.41872	4.78041	6.78477	8.43578e-11	4.9052e-09	14.1635
ZNF695	0.33993	0.378165	6.78171	8.58828e-11	4.97918e-09	14.1461
USP39	0.349033	4.1292	6.77331	9.02018e-11	5.21424e-09	14.0987
DTYMK	0.556445	3.68942	6.75889	9.81147e-11	5.65508e-09	14.0175
ACTR5	0.351462	2.57866	6.75718	9.90975e-11	5.69507e-09	14.0079
COA7	0.413877	2.75892	6.75571	9.99522e-11	5.72749e-09	13.9996
TMEM173	-0.793345	4.63564	-6.72661	1.18396e-10	6.76472e-09	13.836
VTA1	0.385097	2.71887	6.71647	1.25582e-10	7.15457e-09	13.7791
HSD17B11	-0.681388	5.31902	-6.70521	1.34061e-10	7.59671e-09	13.716
SARAF	-0.435798	6.30978	-6.70506	1.34175e-10	7.59671e-09	13.7152
TUBB	0.607785	7.51516	6.70462	1.34522e-10	7.59671e-09	13.7127
YKT6	0.460163	5.01854	6.70415	1.34885e-10	7.59671e-09	13.7101
SAPCD2	0.791985	2.2267	6.70353	1.35378e-10	7.60277e-09	13.7066
USP42	0.340914	1.97024	6.69844	1.39432e-10	7.80818e-09	13.6781
POLA2	0.428498	2.25693	6.69707	1.40543e-10	7.84811e-09	13.6704
CENPN	0.519001	1.84587	6.69391	1.43135e-10	7.97029e-09	13.6528
SLC26A9	-1.38518	2.6154	-6.68597	1.49872e-10	8.32192e-09	13.6084
MAPRE1	0.365928	5.75286	6.6788	1.56221e-10	8.65008e-09	13.5683
C18orf54	0.355343	0.789961	6.67323	1.61332e-10	8.90808e-09	13.5372
PPAT	0.522675	2.27527	6.66635	1.67882e-10	9.24381e-09	13.4988
RSRC1	0.392313	2.43695	6.66544	1.68762e-10	9.26642e-09	13.4937
NUDCD1	0.483825	2.80921	6.66001	1.74144e-10	9.53537e-09	13.4634
ARL6IP6	0.458372	2.83146	6.65654	1.77663e-10	9.70109e-09	13.4441
FOLR1	-1.68958	5.41093	-6.65519	1.79059e-10	9.75033e-09	13.4366
ZNF131	0.427375	2.29158	6.64878	1.858e-10	1.00895e-08	13.4009
RMDN2	-0.480341	1.35462	-6.64535	1.89516e-10	1.0263e-08	13.3818
SP8	0.66045	0.511478	6.64213	1.93064e-10	1.04265e-08	13.3639
CPSF4	0.4422	2.94651	6.63829	1.97377e-10	1.06229e-08	13.3425
MASTL	0.474126	2.44656	6.63794	1.97777e-10	1.06229e-08	13.3406
ANKIB1	0.428386	3.37346	6.63723	1.98596e-10	1.06378e-08	13.3366
CST3	-0.753338	6.29549	-6.63583	2.00194e-10	1.06944e-08	13.3288
FAM162B	-0.580239	1.44116	-6.62238	2.16318e-10	1.15093e-08	13.2541
RPRD1B	0.396893	3.21286	6.62214	2.16617e-10	1.15093e-08	13.2527
LMNB2	0.613328	3.79955	6.61545	2.25114e-10	1.18932e-08	13.2156
FIGF	-0.787924	1.16121	-6.61506	2.25621e-10	1.18932e-08	13.2134
NAA40	0.418484	2.76192	6.61503	2.25652e-10	1.18932e-08	13.2133
SLC29A4	1.05687	2.16573	6.61443	2.2643e-10	1.19024e-08	13.21
PSMD12	0.34247	3.90403	6.61384	2.27205e-10	1.19113e-08	13.2067
CCDC138	0.349008	1.03139	6.61278	2.28589e-10	1.19521e-08	13.2008
RHEB	0.482373	4.72337	6.61158	2.30168e-10	1.20028e-08	13.1942
FANCD2	0.409515	1.53761	6.59953	2.46661e-10	1.2829e-08	13.1274
RHEBL1	0.4442	1.21205	6.59812	2.48665e-10	1.28992e-08	13.1196
EMC1	0.380897	3.13741	6.59578	2.52035e-10	1.30397e-08	13.1066
ITM2B	-0.501637	5.78354	-6.59412	2.54444e-10	1.31298e-08	13.0974
ENTPD3	-0.765223	2.26223	-6.593	2.56084e-10	1.318e-08	13.0912
CCDC43	0.342196	3.56521	6.58822	2.63193e-10	1.35106e-08	13.0648
ITGB6	-0.99082	4.30117	-6.58741	2.64421e-10	1.35383e-08	13.0603
LIG1	0.450284	2.59664	6.58569	2.67037e-10	1.36369e-08	13.0508
SUV39H1	0.425067	2.03945	6.58322	2.7085e-10	1.37959e-08	13.0371
RFC2	0.508526	3.89199	6.57708	2.80541e-10	1.42526e-08	13.0031
PIF1	0.427151	0.831142	6.57627	2.81843e-10	1.4282e-08	12.9987
KLC3	0.616565	1.00401	6.57397	2.8559e-10	1.44347e-08	12.9859
TAF11	0.403336	4.35141	6.56637	2.98286e-10	1.50379e-08	12.944
PLA2G1B	-1.23084	1.77529	-6.56314	3.03849e-10	1.52793e-08	12.9261
UNG	0.509202	4.01291	6.56011	3.09156e-10	1.55066e-08	12.9094
SMAD6	-0.411732	1.31719	-6.55385	3.20405e-10	1.603e-08	12.8749
ADAM17	0.464435	3.00618	6.54451	3.37965e-10	1.68658e-08	12.8234
CAPN9	-1.11848	1.77482	-6.5414	3.44026e-10	1.71248e-08	12.8063
NICN1	-0.437723	2.76382	-6.53785	3.51047e-10	1.74303e-08	12.7868
THG1L	-0.359346	2.09519	-6.52807	3.71179e-10	1.83836e-08	12.733
HAT1	0.360806	2.84192	6.52677	3.7394e-10	1.84739e-08	12.7259
TMEM194A	0.502321	2.56745	6.52224	3.83724e-10	1.89099e-08	12.7009
ZNF530	0.255956	0.834968	6.51729	3.94696e-10	1.94021e-08	12.6737
ILF2	0.501164	6.69311	6.51355	4.03185e-10	1.97701e-08	12.6532
ALDH2	-0.751876	4.40866	-6.51265	4.05236e-10	1.98007e-08	12.6483
SLC46A2	-0.903055	1.28128	-6.5124	4.05818e-10	1.98007e-08	12.6469
KIF18A	0.480573	1.31943	6.50416	4.25289e-10	2.06995e-08	12.6017
PRPSAP1	0.308406	2.73034	6.50222	4.30004e-10	2.08774e-08	12.5911
DUSP14	0.488507	3.02654	6.49532	4.47199e-10	2.16589e-08	12.5533
CEP85	0.447311	2.36623	6.48718	4.68342e-10	2.26273e-08	12.5087
MRPL11	0.478186	3.94881	6.48621	4.70943e-10	2.26974e-08	12.5034
HAUS5	0.498369	2.34579	6.48328	4.78819e-10	2.29965e-08	12.4874
LSM5	0.395326	3.05865	6.48304	4.79482e-10	2.29965e-08	12.486
FOXK2	0.361043	3.15636	6.48157	4.8348e-10	2.31319e-08	12.478
IQCJ-SCHIP1	0.259075	0.537089	6.47934	4.89654e-10	2.33706e-08	12.4658
LRRK2	-1.17451	2.31302	-6.47808	4.93153e-10	2.34808e-08	12.4589
LAGE3	0.648713	4.40477	6.47223	5.09779e-10	2.42139e-08	12.4269
PAIP1	0.454389	4.39228	6.47012	5.15905e-10	2.44453e-08	12.4154
CENPO	0.42232	1.75417	6.4697	5.17131e-10	2.44453e-08	12.4131
NUP107	0.447232	2.6535	6.46584	5.28572e-10	2.49264e-08	12.392
POLE	0.436991	1.85905	6.4636	5.35307e-10	2.51837e-08	12.3798
TMEM87A	-0.445555	4.46149	-6.44825	5.83863e-10	2.74026e-08	12.2961
CCDC150	0.222609	0.353896	6.44204	6.04718e-10	2.8314e-08	12.2622
RHOBTB3	0.797175	3.34928	6.4375	6.20406e-10	2.89797e-08	12.2375
HYLS1	0.421559	1.7173	6.43633	6.24522e-10	2.9103e-08	12.2312
WASF1	0.615335	1.79314	6.43469	6.30313e-10	2.93036e-08	12.2223
PLAC1	0.400719	0.378965	6.42787	6.55066e-10	3.03679e-08	12.1851
EIF2S2	0.358148	5.16692	6.42754	6.56287e-10	3.03679e-08	12.1833
DCUN1D5	0.450295	3.8791	6.42021	6.83973e-10	3.15749e-08	12.1435
ZDHHC3	-0.422463	3.5626	-6.41883	6.89299e-10	3.17464e-08	12.136
PRKDC	0.641668	3.97716	6.41165	7.17736e-10	3.29279e-08	12.097
ATP13A3	0.558671	3.41573	6.4113	7.19163e-10	3.29279e-08	12.0951
TDP1	0.461793	1.74396	6.4111	7.19964e-10	3.29279e-08	12.094
DDX27	0.394575	3.8692	6.40903	7.28424e-10	3.32377e-08	12.0828
OLFM1	-0.653613	1.20141	-6.40507	7.44835e-10	3.39081e-08	12.0613
R3HDM1	0.363049	2.38737	6.40309	7.53143e-10	3.41591e-08	12.0506
C4BPA	-1.7743	5.19886	-6.40294	7.53815e-10	3.41591e-08	12.0497
RAD54B	0.252501	0.631778	6.39819	7.7421e-10	3.50028e-08	12.024
WIPI2	0.291388	3.52989	6.3901	8.10203e-10	3.65463e-08	11.9802
COMMD2	0.403004	2.96731	6.38481	8.34629e-10	3.75393e-08	11.9516
DENR	0.375525	4.45624	6.38451	8.36026e-10	3.75393e-08	11.9499
DNAJC9	0.378292	2.40873	6.3803	8.56037e-10	3.83505e-08	11.9271
MARS	0.418964	4.04587	6.37981	8.58406e-10	3.83694e-08	11.9245
P3H4	0.677127	3.35763	6.37404	8.86644e-10	3.95419e-08	11.8933
RBM28	0.304624	1.73184	6.37227	8.95484e-10	3.9846e-08	11.8837
LIMD1	-0.479396	2.59141	-6.37053	9.0425e-10	4.01454e-08	11.8743
LSG1	0.435292	3.4003	6.36705	9.22041e-10	4.08433e-08	11.8555
PIGW	0.387579	2.42473	6.36271	9.44771e-10	4.17563e-08	11.8321
PEG10	1.54778	3.06364	6.3581	9.69446e-10	4.27511e-08	11.8072
ARHGAP11A	0.627797	1.80711	6.34845	1.02324e-09	4.50227e-08	11.7552
SPDL1	0.408807	1.78205	6.34588	1.03807e-09	4.55735e-08	11.7413
RCC2	0.472319	5.40107	6.34311	1.05428e-09	4.61821e-08	11.7264
MED10	0.513682	3.98964	6.3418	1.062e-09	4.64172e-08	11.7193
FBLN7	0.546724	1.02377	6.33896	1.07896e-09	4.70541e-08	11.7041
DEK	0.47536	5.08243	6.33517	1.10207e-09	4.795e-08	11.6836
CEP72	0.441697	1.7518	6.3348	1.10437e-09	4.795e-08	11.6816
SMC6	0.377279	2.20817	6.33163	1.12407e-09	4.86982e-08	11.6646
ELOVL4	0.545536	0.633911	6.33026	1.13271e-09	4.893e-08	11.6572
DNA2	0.510933	1.50634	6.32999	1.13439e-09	4.893e-08	11.6558
FOS	-1.02383	6.10315	-6.32737	1.15111e-09	4.9543e-08	11.6417
LRR1	0.451655	2.24127	6.32137	1.19028e-09	5.11172e-08	11.6094
PHACTR1	-0.487901	1.13246	-6.32011	1.19869e-09	5.13422e-08	11.6027
RCOR2	0.75301	1.33895	6.3198	1.20073e-09	5.13422e-08	11.601
WNK3	0.273585	0.313805	6.3097	1.2703e-09	5.41995e-08	11.5468
RQCD1	0.299595	3.60395	6.306	1.29669e-09	5.5206e-08	11.5269
CAT	-0.533137	4.74674	-6.30282	1.31987e-09	5.59652e-08	11.5099
TONSL	0.546519	2.02843	6.30277	1.3202e-09	5.59652e-08	11.5096
FCER1A	-1.02873	1.75617	-6.30236	1.32322e-09	5.59729e-08	11.5074
RFC3	0.561631	2.55405	6.30182	1.32725e-09	5.60228e-08	11.5045
CEP57L1	0.309411	1.07005	6.29753	1.35932e-09	5.72541e-08	11.4815
SENP1	0.343453	2.20975	6.29548	1.37488e-09	5.77859e-08	11.4705
GTF2E1	0.345355	2.48405	6.29463	1.3814e-09	5.79367e-08	11.466
CTHRC1	1.06443	4.65472	6.29312	1.39303e-09	5.83001e-08	11.4579
TBX2	-0.621343	2.15935	-6.28999	1.4175e-09	5.91988e-08	11.4411
SPATA18	-0.762227	1.42207	-6.28545	1.45369e-09	6.05817e-08	11.4168
TNFSF13	-0.618273	3.08871	-6.28353	1.46931e-09	6.11033e-08	11.4065
SLC25A13	0.440437	3.42936	6.28189	1.48274e-09	6.1532e-08	11.3978
TUBA1B	0.604534	5.83735	6.28037	1.49528e-09	6.19221e-08	11.3897
DIAPH3	0.443217	1.00786	6.27958	1.50187e-09	6.20649e-08	11.3854
PAK1IP1	0.495613	3.66518	6.27891	1.50746e-09	6.21653e-08	11.3818
GINS2	0.712485	2.02918	6.27564	1.53507e-09	6.3172e-08	11.3643
HMMR	0.706498	1.98987	6.2747	1.54308e-09	6.3369e-08	11.3593
RAD21	0.499244	5.36277	6.27306	1.55718e-09	6.38152e-08	11.3506
HNMT	-0.645564	3.40033	-6.27214	1.56519e-09	6.40103e-08	11.3456
BCL2L12	0.510098	2.99386	6.27165	1.56943e-09	6.40511e-08	11.343
C10orf32	-0.406317	3.23712	-6.26674	1.6127e-09	6.5681e-08	11.3168
HDAC2	0.428418	2.85326	6.2651	1.62744e-09	6.61445e-08	11.3081
PIGU	0.41036	3.73522	6.25453	1.72556e-09	6.98801e-08	11.2517
POT1	0.414366	2.27791	6.25444	1.72644e-09	6.98801e-08	11.2512
EFTUD2	0.322136	3.62827	6.2536	1.73447e-09	7.00611e-08	11.2467
C7	-1.25125	3.16084	-6.2522	1.74803e-09	7.04645e-08	11.2392
VILL	-0.870866	1.58403	-6.25168	1.75299e-09	7.05204e-08	11.2365
TEX30	0.462499	2.05276	6.25126	1.75707e-09	7.05406e-08	11.2342
SFTPA2	-2.38626	8.21114	-6.25047	1.76482e-09	7.07074e-08	11.23
MAP4K2	0.400771	2.09534	6.24457	1.82338e-09	7.29057e-08	11.1986
PSAT1	1.0066	3.19877	6.24362	1.83297e-09	7.31407e-08	11.1935
STIP1	0.480309	5.34903	6.23563	1.9157e-09	7.62875e-08	11.151
NFIX	-0.797426	3.42859	-6.23507	1.92162e-09	7.63689e-08	11.148
PSMB2	0.366599	4.76166	6.23403	1.93276e-09	7.66571e-08	11.1425
CCDC69	-0.66535	2.99659	-6.23284	1.94547e-09	7.68852e-08	11.1361
MYBL1	0.448884	0.977549	6.23276	1.94631e-09	7.68852e-08	11.1357
TBX4	-0.614878	1.57966	-6.2299	1.9773e-09	7.79532e-08	11.1205
ECT2	0.715942	3.24699	6.22778	2.00054e-09	7.8712e-08	11.1093
POP1	0.33815	1.53783	6.22306	2.05335e-09	8.06287e-08	11.0842
TRIT1	0.433538	3.31272	6.2225	2.05968e-09	8.07164e-08	11.0812
C3	-1.23939	6.27852	-6.22187	2.06688e-09	8.08378e-08	11.0778
MB21D1	0.45312	1.92213	6.22126	2.07387e-09	8.09507e-08	11.0746
FADS1	0.652846	2.85733	6.22072	2.08005e-09	8.10317e-08	11.0717
MLF1	0.648275	2.79775	6.21118	2.19235e-09	8.52379e-08	11.0211
CDH24	0.655355	2.08077	6.20994	2.20737e-09	8.56528e-08	11.0145
PLLP	-0.672064	2.00838	-6.20844	2.22572e-09	8.61551e-08	11.0065
YBX2	0.692998	0.870786	6.20817	2.22905e-09	8.61551e-08	11.0051
SNX30	-0.711486	2.79201	-6.20126	2.31552e-09	8.93219e-08	10.9685
WDR76	0.509764	1.81877	6.18744	2.49824e-09	9.59801e-08	10.8953
CASC5	0.456541	1.0159	6.1874	2.49879e-09	9.59801e-08	10.8951
UBE2V2	0.393807	3.27355	6.18712	2.50273e-09	9.59801e-08	10.8936
SLC27A1	-0.481106	2.15383	-6.18645	2.51198e-09	9.6148e-08	10.8901
BORA	0.397785	1.39466	6.18554	2.52457e-09	9.64424e-08	10.8852
KIF20B	0.457564	1.63612	6.18514	2.53002e-09	9.64637e-08	10.8832
MED27	0.437215	3.12474	6.18386	2.54793e-09	9.69592e-08	10.8764
YRDC	0.35717	3.67132	6.18286	2.56202e-09	9.73076e-08	10.8711
DNAJC2	0.339025	2.59541	6.18195	2.57477e-09	9.76037e-08	10.8663
DIABLO	0.237846	1.39694	6.1798	2.60539e-09	9.85748e-08	10.8549
HIGD1B	-0.600822	1.74897	-6.17628	2.65615e-09	1.00303e-07	10.8363
OBFC1	-0.477012	4.1725	-6.16596	2.81092e-09	1.05944e-07	10.7818
TBC1D2	-0.705291	3.76452	-6.16432	2.83636e-09	1.06699e-07	10.7731
ACKR1	-0.840264	2.10776	-6.15974	2.90834e-09	1.09012e-07	10.749
ZNF367	0.50406	1.42561	6.15971	2.90889e-09	1.09012e-07	10.7488
CD97	-0.644489	4.22782	-6.15771	2.94085e-09	1.1e-07	10.7383
TEFM	0.277583	1.65544	6.15482	2.98782e-09	1.11545e-07	10.7231
CLEC14A	-0.554688	3.25434	-6.15352	3.00922e-09	1.12132e-07	10.7162
ADAMTS8	-0.507537	0.766426	-6.15136	3.04497e-09	1.1325e-07	10.7048
RAE1	0.374047	2.80268	6.15065	3.05679e-09	1.13475e-07	10.7011
SNRPD1	0.450152	3.33547	6.14802	3.1011e-09	1.14904e-07	10.6872
SV2A	0.759638	1.21682	6.14462	3.15937e-09	1.16843e-07	10.6693
SERPINB6	-0.461719	4.57744	-6.14298	3.18777e-09	1.17673e-07	10.6607
DLC1	-0.84062	2.7667	-6.14128	3.21754e-09	1.18527e-07	10.6518
RND2	0.521131	0.909292	6.14097	3.22293e-09	1.18527e-07	10.6502
TAF2	0.423844	2.83231	6.13877	3.26206e-09	1.19743e-07	10.6385
CKAP5	0.441672	3.78739	6.13609	3.31011e-09	1.21222e-07	10.6245
CNIH2	0.456421	0.727879	6.13584	3.31466e-09	1.21222e-07	10.6231
MTF2	0.411529	2.49897	6.13452	3.33866e-09	1.21873e-07	10.6162
ACOX2	-0.616608	2.15351	-6.13322	3.36244e-09	1.22489e-07	10.6094
FBXO43	0.18452	0.278375	6.13292	3.36794e-09	1.22489e-07	10.6078
UPF3B	0.397585	2.94777	6.13187	3.38722e-09	1.22963e-07	10.6023
CGNL1	-0.601056	2.2872	-6.12931	3.43499e-09	1.24468e-07	10.5888
C1orf109	0.310161	2.28765	6.12457	3.52496e-09	1.27494e-07	10.5639
FAM136A	0.374918	4.06611	6.1224	3.56701e-09	1.28778e-07	10.5525
MYO5C	-0.589872	2.96479	-6.12024	3.60932e-09	1.30068e-07	10.5412
TMEM37	-0.799844	2.85228	-6.11442	3.72565e-09	1.34015e-07	10.5107
CMSS1	0.453747	2.36773	6.11298	3.75498e-09	1.34824e-07	10.5031
NAPSA	-1.86397	7.58357	-6.11229	3.76913e-09	1.35086e-07	10.4995
ZNF385B	-0.965786	1.42422	-6.11029	3.8105e-09	1.3632e-07	10.489
SFTPA1	-2.34196	7.92001	-6.10594	3.90173e-09	1.39331e-07	10.4662
GOLT1B	0.499047	4.0279	6.10354	3.953e-09	1.40907e-07	10.4537
TPRKB	0.350722	3.16081	6.10101	4.00798e-09	1.42473e-07	10.4404
RPA3	0.444056	3.05391	6.10085	4.01139e-09	1.42473e-07	10.4395
TRIM59	0.369832	1.17426	6.0921	4.20705e-09	1.49153e-07	10.3937
BARD1	0.434901	1.7508	6.08559	4.35839e-09	1.54242e-07	10.3597
KBTBD11	-0.545067	1.46836	-6.08206	4.4428e-09	1.56947e-07	10.3413
TMPO	0.546516	3.72192	6.07976	4.49871e-09	1.58638e-07	10.3292
NOSTRIN	-0.579936	1.67422	-6.07893	4.51899e-09	1.59069e-07	10.3249
TNFRSF10B	-0.543003	4.12064	-6.07785	4.54558e-09	1.59719e-07	10.3193
XPOT	0.495844	3.91378	6.07241	4.68169e-09	1.64209e-07	10.2909
GJB1	-1.32169	2.55064	-6.07151	4.70454e-09	1.64718e-07	10.2862
SMIM13	0.399539	2.19145	6.0694	4.75886e-09	1.66324e-07	10.2752
LTV1	0.361155	3.58242	6.06881	4.7741e-09	1.66561e-07	10.2721
GPR19	0.282726	0.48956	6.06803	4.79423e-09	1.66968e-07	10.268
CYB5D2	-0.448991	2.94623	-6.06483	4.87814e-09	1.69591e-07	10.2513
MAGOH	0.382322	4.27957	6.05743	5.07754e-09	1.76212e-07	10.2128
AKIRIN1	0.356609	4.7336	6.05515	5.14065e-09	1.78089e-07	10.2009
PCNA	0.598868	5.8146	6.05304	5.19984e-09	1.79823e-07	10.1899
KIF3C	0.609132	1.77379	6.05001	5.2856e-09	1.82469e-07	10.1742
TBRG4	0.407141	3.53835	6.04773	5.35135e-09	1.84416e-07	10.1623
WDR75	0.320561	3.23119	6.04508	5.42863e-09	1.86752e-07	10.1485
PDLIM2	-0.358295	1.33696	-6.04446	5.4469e-09	1.87055e-07	10.1453
STAT6	-0.402279	4.89122	-6.04372	5.46853e-09	1.87267e-07	10.1415
BOLA3	0.380253	2.32834	6.0436	5.4721e-09	1.87267e-07	10.1408
RUFY1	-0.307749	3.39156	-6.03716	5.66597e-09	1.93477e-07	10.1073
SHFM1	0.418895	3.13666	6.03693	5.67319e-09	1.93477e-07	10.1061
MTERF3	0.410741	3.44438	6.0358	5.70791e-09	1.94325e-07	10.1002
FAM161A	0.355136	1.19116	6.02359	6.09655e-09	2.07199e-07	10.0369
CCDC15	0.256001	0.655535	6.02082	6.18852e-09	2.09962e-07	10.0225
FAF1	0.285438	2.96307	6.01841	6.26935e-09	2.12339e-07	10.01
CHTF18	0.493818	1.86805	6.01663	6.32996e-09	2.13888e-07	10.0008
NRM	0.539941	2.99803	6.01643	6.33678e-09	2.13888e-07	9.99973
CHCHD3	0.3252	3.70507	6.01357	6.43505e-09	2.16834e-07	9.98493
MAOB	-0.772455	2.45009	-6.00815	6.62563e-09	2.22874e-07	9.95687
PDE4C	-0.4821	0.846289	-6.0049	6.74257e-09	2.26422e-07	9.94005
MRPL3	0.389574	5.12122	6.00398	6.77611e-09	2.27161e-07	9.93528
GPRC5C	-0.862949	3.53974	-6.0027	6.82295e-09	2.28343e-07	9.92865
DDX55	0.350487	2.37585	6.0007	6.8968e-09	2.30423e-07	9.9183
ANP32E	0.699606	5.03136	5.99843	6.98138e-09	2.32855e-07	9.90658
H2AFV	0.330102	5.00512	5.99756	7.01419e-09	2.33554e-07	9.90207
PSMA6	0.46911	2.78861	5.99548	7.09323e-09	2.35787e-07	9.8913
EIF4A3	0.438268	4.2584	5.99247	7.20871e-09	2.39222e-07	9.87577
VIPR1	-0.580756	1.57318	-5.99039	7.28998e-09	2.41513e-07	9.865
KIAA0101	0.639882	2.29922	5.98769	7.3965e-09	2.4463e-07	9.85105
DCLRE1B	0.328676	1.99911	5.98284	7.59156e-09	2.50661e-07	9.82602
SNX6	0.469405	4.22994	5.98218	7.61837e-09	2.50712e-07	9.82263
RCE1	0.36338	3.09748	5.98218	7.61854e-09	2.50712e-07	9.82261
GET4	0.260826	1.02872	5.97699	7.83347e-09	2.57356e-07	9.79587
CDCA2	0.525729	1.24266	5.97361	7.97714e-09	2.61639e-07	9.7784
PEX3	0.3482	2.74512	5.97051	8.11078e-09	2.65581e-07	9.76242
DCTD	-0.321415	4.54079	-5.96279	8.45299e-09	2.76327e-07	9.7227
ICE1	0.41973	2.96605	5.95758	8.69208e-09	2.83673e-07	9.69589
TSPAN3	-0.509687	5.41104	-5.95234	8.93935e-09	2.9126e-07	9.66893
USP1	0.446684	3.6929	5.94869	9.11576e-09	2.96518e-07	9.65014
KLHL23	0.522036	2.55287	5.94107	9.49463e-09	3.08333e-07	9.61101
GAREML	0.512663	1.23689	5.94068	9.51437e-09	3.08466e-07	9.60901
SLC37A3	0.309913	2.58137	5.9398	9.55911e-09	3.09408e-07	9.6045
TLR3	-0.550399	1.65555	-5.93672	9.71773e-09	3.14026e-07	9.58869
PRPS1	0.386385	4.22901	5.93569	9.77117e-09	3.15236e-07	9.58342
COCH	0.776882	1.1189	5.92925	1.01132e-08	3.25739e-07	9.55035
CKAP2	0.530119	2.7008	5.92738	1.02143e-08	3.28458e-07	9.54079
ABHD14B	-0.488701	4.31943	-5.91912	1.06744e-08	3.42692e-07	9.49846
SYCE2	0.243319	0.629963	5.91867	1.06997e-08	3.42948e-07	9.49618
SMC2	0.497554	2.35394	5.91792	1.07427e-08	3.43557e-07	9.49233
LSM12	0.291054	2.30532	5.91773	1.07536e-08	3.43557e-07	9.49135
UBA2	0.407177	4.51901	5.91628	1.08373e-08	3.4567e-07	9.4839
MTMR10	-0.366497	1.87194	-5.91503	1.09095e-08	3.47413e-07	9.47752
PARL	0.346837	4.49137	5.9146	1.09345e-08	3.47646e-07	9.47532
TMEM216	0.323146	2.9279	5.91356	1.09949e-08	3.49005e-07	9.47002
TNS2	-0.595278	3.27948	-5.91121	1.11334e-08	3.52831e-07	9.458
PHF13	0.353136	3.10835	5.91069	1.11645e-08	3.53249e-07	9.45532
PHTF2	0.42149	2.32455	5.90965	1.12262e-08	3.54634e-07	9.45002
ANKLE1	0.264887	0.377295	5.90883	1.12756e-08	3.55625e-07	9.4458
DHX35	0.282359	1.96976	5.90685	1.13948e-08	3.58808e-07	9.4357
ACBD7	0.394723	0.637946	5.90637	1.14239e-08	3.59151e-07	9.43325
PHYHD1	-0.917166	2.39033	-5.90489	1.15145e-08	3.61423e-07	9.42566
COG5	0.358287	2.55476	5.90292	1.16356e-08	3.64645e-07	9.41561
DPH2	0.375829	3.33633	5.90248	1.16627e-08	3.64912e-07	9.41338
ROS1	-1.09272	2.71718	-5.8996	1.18426e-08	3.69954e-07	9.39867
TMEM201	0.34949	1.83533	5.89584	1.2082e-08	3.76837e-07	9.37944
BFAR	-0.421956	4.44012	-5.89425	1.21842e-08	3.79423e-07	9.37135
SYCP2	0.649591	0.841533	5.89333	1.22438e-08	3.80677e-07	9.36666
SEC22A	0.29638	2.14674	5.88972	1.24813e-08	3.86629e-07	9.3482
C19orf40	0.405084	1.54903	5.88963	1.24869e-08	3.86629e-07	9.34777
CBFA2T2	0.397766	2.38348	5.88952	1.24941e-08	3.86629e-07	9.34722
ERCC5	-0.288386	2.12577	-5.88459	1.28254e-08	3.96261e-07	9.32207
SMC4	0.571058	2.84286	5.8789	1.32186e-08	4.07771e-07	9.29306
MEX3D	0.503469	3.33102	5.87263	1.36657e-08	4.19755e-07	9.26111
PLA2G4F	-0.690717	1.47834	-5.87248	1.36759e-08	4.19755e-07	9.26039
BTF3L4	0.331417	3.3593	5.87234	1.36865e-08	4.19755e-07	9.25965
MAST4	-0.501808	2.11363	-5.87226	1.36923e-08	4.19755e-07	9.25925
TNFRSF10C	-0.582369	1.99234	-5.87122	1.37682e-08	4.21425e-07	9.25394
CYBRD1	-0.855712	4.32409	-5.86931	1.39079e-08	4.25044e-07	9.24424
GALNT12	-0.606947	3.10223	-5.86508	1.42228e-08	4.33993e-07	9.22274
KATNA1	0.303092	2.85033	5.86309	1.43738e-08	4.37924e-07	9.21259
IDUA	-0.570224	2.46654	-5.86246	1.44213e-08	4.38693e-07	9.20942
FADS2	0.860547	2.9797	5.86214	1.44462e-08	4.38772e-07	9.20777
NARS2	0.383085	3.02343	5.86069	1.45575e-08	4.41474e-07	9.20039
PAXIP1	0.291108	1.71968	5.85923	1.46704e-08	4.44215e-07	9.19297
MAST2	0.421524	3.12907	5.856	1.49229e-08	4.51167e-07	9.17658
CXorf56	0.273195	3.39173	5.85563	1.49517e-08	4.51346e-07	9.17473
DDN	0.206688	0.240662	5.85522	1.49845e-08	4.51642e-07	9.17263
PFDN4	0.449668	3.41642	5.85387	1.50918e-08	4.54182e-07	9.16577
DPY30	0.35899	4.17907	5.85347	1.51239e-08	4.54455e-07	9.16373
NRAS	0.44758	4.17307	5.84899	1.54861e-08	4.6463e-07	9.141
PHF6	0.375524	2.35195	5.84821	1.55499e-08	4.65835e-07	9.13706
WDR45B	0.438061	5.45865	5.84459	1.58501e-08	4.74108e-07	9.11869
MACROD2	-0.719483	1.12246	-5.84394	1.59045e-08	4.75014e-07	9.1154
MAGEA3	1.32988	1.00635	5.84198	1.60701e-08	4.79235e-07	9.10545
SCTR	-1.07692	2.05944	-5.83172	1.69639e-08	5.05125e-07	9.05347
ZNF212	0.331647	2.85132	5.83125	1.70067e-08	5.05636e-07	9.05105
ST3GAL1	-0.728928	3.31641	-5.83063	1.70623e-08	5.06065e-07	9.04792
KCNK1	-0.829426	3.4376	-5.83051	1.70725e-08	5.06065e-07	9.04735
ERN2	-1.18517	1.57769	-5.82845	1.72595e-08	5.10841e-07	9.03689
SRPK2	0.366406	3.0958	5.82753	1.73435e-08	5.12556e-07	9.03223
HSF2	0.336252	2.60552	5.82608	1.74765e-08	5.15713e-07	9.02489
TMEM38B	0.471515	1.81463	5.82247	1.78116e-08	5.24817e-07	9.00665
SPDYE3	0.280256	1.43774	5.82026	1.80205e-08	5.30178e-07	8.99546
FCHO2	-0.526792	3.42712	-5.81951	1.8091e-08	5.3146e-07	8.99171
MRPL36	0.488415	3.79726	5.81798	1.82376e-08	5.3497e-07	8.98396
DNAJB11	0.368031	3.91727	5.81357	1.86663e-08	5.46731e-07	8.96165
QPRT	1.01094	3.26297	5.81257	1.87641e-08	5.4878e-07	8.95664
MRTO4	0.412858	4.07351	5.80976	1.90435e-08	5.56127e-07	8.94244
ZNF738	0.488964	1.47805	5.80184	1.98538e-08	5.78931e-07	8.90244
CKM	0.572477	0.600004	5.78403	2.17982e-08	6.3469e-07	8.81275
CYFIP2	-0.58305	2.34652	-5.78342	2.18676e-08	6.35774e-07	8.8097
KIF24	0.32696	0.928351	5.78166	2.2071e-08	6.40742e-07	8.80081
TWISTNB	0.36825	2.93997	5.78101	2.21465e-08	6.41988e-07	8.79754
SCML2	0.391787	0.540847	5.77552	2.2792e-08	6.59731e-07	8.76996
SCN4B	-0.41342	0.922413	-5.77017	2.34401e-08	6.77495e-07	8.74305
HAUS8	0.260763	1.28626	5.76737	2.37855e-08	6.86471e-07	8.72901
FAM72D	0.225556	0.359289	5.7657	2.39945e-08	6.91491e-07	8.72061
NADK2	0.428162	2.80184	5.76483	2.41042e-08	6.93639e-07	8.71623
MALSU1	0.310432	2.76436	5.762	2.44633e-08	7.02478e-07	8.70205
MMS22L	0.251474	0.679651	5.76185	2.44827e-08	7.02478e-07	8.70128
LRRC1	0.411339	2.69879	5.75913	2.48325e-08	7.1148e-07	8.68767
NKIRAS2	0.337208	3.404	5.75691	2.51229e-08	7.18755e-07	8.67651
NCAPD2	0.575569	3.75907	5.75646	2.51819e-08	7.19401e-07	8.67426
CAPN8	-1.17057	3.78126	-5.75486	2.53923e-08	7.24146e-07	8.66627
NUPL2	0.359043	2.82202	5.75464	2.54215e-08	7.24146e-07	8.66517
PSMC2	0.316606	4.70628	5.75091	2.59216e-08	7.37234e-07	8.64648
CENPH	0.509699	2.18366	5.75066	2.59558e-08	7.37234e-07	8.64521
IRX1	-0.6555	0.673853	-5.7468	2.64838e-08	7.5115e-07	8.62589
SLPI	-1.59621	7.81336	-5.74554	2.66583e-08	7.55013e-07	8.61958
CTPS1	0.504406	2.88259	5.74317	2.69912e-08	7.63343e-07	8.60768
TMEM69	0.316107	3.63028	5.74153	2.72222e-08	7.68775e-07	8.5995
ZDHHC18	0.381293	3.47879	5.73608	2.80071e-08	7.89809e-07	8.57223
AKAP13	-0.546298	3.3671	-5.73219	2.85806e-08	8.04829e-07	8.55278
PSMD3	0.399331	4.96184	5.73014	2.88869e-08	8.12295e-07	8.54255
CTSO	-0.566398	4.05591	-5.72781	2.92395e-08	8.21039e-07	8.53091
PSMD2	0.429905	5.34915	5.72707	2.93528e-08	8.23047e-07	8.5272
EMP2	-0.630352	4.72914	-5.72488	2.96883e-08	8.31273e-07	8.5163
MGST2	-0.382663	3.52438	-5.72458	2.97358e-08	8.31422e-07	8.51476
BTNL9	-0.500007	0.87674	-5.72103	3.02891e-08	8.45694e-07	8.49707
MND1	0.512226	1.58558	5.71905	3.06024e-08	8.53231e-07	8.4872
OSR2	0.581176	1.30883	5.71559	3.1159e-08	8.67522e-07	8.46991
MFAP4	-0.956707	4.55543	-5.71476	3.1294e-08	8.70053e-07	8.46576
OTX1	0.453855	1.16548	5.7122	3.17118e-08	8.80427e-07	8.45304
YWHAQ	0.376041	6.5748	5.71077	3.19495e-08	8.85777e-07	8.44588
ACN9	0.417934	2.91567	5.70729	3.25315e-08	8.99546e-07	8.42856
NRD1	0.292859	4.48883	5.70726	3.25374e-08	8.99546e-07	8.42839
TPK1	-0.281502	0.66771	-5.70331	3.32109e-08	9.16882e-07	8.40873
SSX2IP	0.429464	1.62095	5.70287	3.3287e-08	9.17698e-07	8.40654
MYZAP	-0.354486	0.728769	-5.70092	3.36248e-08	9.25277e-07	8.39685
C19orf57	0.340364	0.678466	5.70074	3.36558e-08	9.25277e-07	8.39597
IL33	-0.82054	2.61262	-5.69701	3.43133e-08	9.4204e-07	8.37741
ZC3HC1	0.299384	2.77946	5.69424	3.48106e-08	9.54363e-07	8.36361
EDNRB	-0.636781	1.79067	-5.68681	3.61766e-08	9.90435e-07	8.32669
PSMD14	0.352556	3.37985	5.68104	3.72733e-08	1.01904e-06	8.29805
ZFP69B	0.332272	1.04745	5.67832	3.78023e-08	1.03112e-06	8.28454
PIGR	-1.92035	5.89199	-5.67823	3.78195e-08	1.03112e-06	8.2841
C17orf75	0.294228	2.17842	5.67665	3.81293e-08	1.03813e-06	8.27628
SLC22A31	-1.38319	4.65365	-5.67395	3.86667e-08	1.05131e-06	8.26286
E2F3	0.403763	2.76618	5.67218	3.90221e-08	1.05951e-06	8.25408
CXorf40B	0.302539	2.86076	5.67162	3.91339e-08	1.06108e-06	8.25134
TIMM8A	0.314637	1.9567	5.67087	3.92861e-08	1.06375e-06	8.24762
HNRNPLL	0.271409	2.96923	5.67051	3.93602e-08	1.06429e-06	8.24581
MFN1	0.347173	3.06567	5.67016	3.94305e-08	1.06473e-06	8.2441
EGR1	-0.857822	5.62076	-5.66721	4.00365e-08	1.07962e-06	8.22947
MTL5	0.488388	0.814255	5.66435	4.06335e-08	1.09422e-06	8.21528
SEC23A	0.509347	3.01745	5.66323	4.08677e-08	1.09902e-06	8.20977
XPO1	0.347086	4.10727	5.66135	4.12675e-08	1.10826e-06	8.20043
SUPT16H	0.393114	4.2678	5.65935	4.16943e-08	1.1182e-06	8.19057
RAI2	-0.516707	1.97001	-5.65867	4.18414e-08	1.12062e-06	8.18719
WHSC1	0.420754	2.51818	5.65691	4.22242e-08	1.12934e-06	8.17846
ELOVL5	0.471405	5.12006	5.65487	4.26695e-08	1.1397e-06	8.1684
ST5	-0.410424	2.59904	-5.65447	4.27573e-08	1.14018e-06	8.16643
FAM72C	0.175682	0.229899	5.65427	4.28031e-08	1.14018e-06	8.1654
DDX10	0.307627	2.03558	5.65396	4.28712e-08	1.14045e-06	8.16388
CDK16	0.377024	4.1546	5.65172	4.33696e-08	1.15216e-06	8.1528
SNF8	0.318243	3.76057	5.65066	4.3607e-08	1.1569e-06	8.14756
TAF6	0.381047	3.46317	5.6479	4.42306e-08	1.17187e-06	8.13395
SNRNP40	0.306568	3.46014	5.64496	4.49064e-08	1.18818e-06	8.11941
WHAMM	-0.248764	2.01887	-5.64424	4.50723e-08	1.19097e-06	8.11588
CREBL2	-0.367638	4.17685	-5.64297	4.53692e-08	1.19721e-06	8.10958
E2F6	0.28599	2.16143	5.64079	4.58822e-08	1.20913e-06	8.0988
BRCA2	0.315291	0.787838	5.63979	4.61191e-08	1.21375e-06	8.09386
NDUFS6	0.557671	5.32565	5.63847	4.64332e-08	1.22039e-06	8.08736
HSPB11	0.353016	2.80568	5.6378	4.65937e-08	1.22298e-06	8.08405
CELF2	-0.639145	2.94761	-5.63507	4.72515e-08	1.23859e-06	8.07061
FMO5	-0.982712	3.076	-5.63467	4.73507e-08	1.23954e-06	8.0686
FOXF1	-0.438193	1.5443	-5.63362	4.76063e-08	1.24458e-06	8.06344
ARHGEF15	-0.388498	1.38637	-5.63331	4.76833e-08	1.24494e-06	8.06189
DPYSL2	-0.597471	4.36335	-5.63163	4.80963e-08	1.25407e-06	8.05362
CLU	-1.14005	5.13832	-5.63055	4.83641e-08	1.25938e-06	8.0483
PDRG1	0.413897	3.46122	5.63025	4.84382e-08	1.25965e-06	8.04683
SQRDL	-0.56954	4.18217	-5.62672	4.93244e-08	1.28101e-06	8.02945
RAP1GAP	-0.933464	3.78889	-5.62404	5.00086e-08	1.29707e-06	8.01625
PCDH1	-0.594774	3.60287	-5.62278	5.03355e-08	1.30362e-06	8.01
EIF3B	0.400151	4.75222	5.62255	5.03934e-08	1.30362e-06	8.0089
SECISBP2L	-0.582866	3.26353	-5.6215	5.06672e-08	1.30898e-06	8.00371
PLAC9	-0.485138	1.81405	-5.61987	5.10915e-08	1.31821e-06	7.99571
MGLL	-0.71327	4.18426	-5.61489	5.24139e-08	1.35057e-06	7.97122
FOXF2	-0.54995	1.78616	-5.61066	5.35648e-08	1.37842e-06	7.9504
GRID1	-0.198716	0.366939	-5.60596	5.48711e-08	1.4102e-06	7.92731
GINS3	0.329431	1.24487	5.60191	5.60235e-08	1.43794e-06	7.90739
MRPL21	0.367484	3.47573	5.60163	5.61041e-08	1.43813e-06	7.90601
SERPINA1	-1.33189	6.47205	-5.6008	5.63409e-08	1.44233e-06	7.90198
PUS7	0.395255	2.62608	5.59996	5.65838e-08	1.44667e-06	7.89785
DHX57	0.262112	2.21705	5.59855	5.6994e-08	1.45527e-06	7.89093
MRPL13	0.423137	3.21349	5.59532	5.79469e-08	1.47768e-06	7.87504
CCDC34	0.519929	2.11147	5.59322	5.85709e-08	1.49167e-06	7.86478
NXPH4	0.927776	1.21454	5.59273	5.87192e-08	1.49351e-06	7.86236
ASNS	0.617712	3.14812	5.58989	5.95795e-08	1.51309e-06	7.84842
E2F7	0.410729	0.72468	5.58968	5.96425e-08	1.51309e-06	7.8474
SLC25A38	-0.296746	4.05292	-5.5882	6.00944e-08	1.5226e-06	7.84017
SPIN4	0.464124	1.86441	5.58751	6.03092e-08	1.52608e-06	7.83675
ZBTB2	0.255441	2.88904	5.58698	6.04723e-08	1.52824e-06	7.83417
DLX6	0.385679	0.319586	5.58577	6.08481e-08	1.53577e-06	7.82823
PAPD7	0.39097	3.0824	5.58476	6.11626e-08	1.54174e-06	7.82329
RBM17	0.295163	3.60056	5.58448	6.12501e-08	1.54197e-06	7.82192
H2AFZ	0.486958	5.9694	5.57435	6.4503e-08	1.62179e-06	7.77234
FBXL18	0.320959	1.32713	5.57335	6.48334e-08	1.62802e-06	7.76744
SHROOM4	-0.547498	1.64956	-5.57229	6.51851e-08	1.63477e-06	7.76226
SEPT3	0.593494	1.09605	5.56809	6.65973e-08	1.66806e-06	7.74173
CBX7	-0.44457	1.99163	-5.56274	6.84365e-08	1.71195e-06	7.71563
FANCA	0.393225	1.38956	5.56186	6.87458e-08	1.71751e-06	7.71131
CMAS	0.4481	4.26472	5.56143	6.88983e-08	1.71914e-06	7.70918
DUSP9	0.622453	0.64691	5.56104	6.9032e-08	1.7203e-06	7.70733
PAX9	0.748781	1.38949	5.55928	6.96547e-08	1.73363e-06	7.69873
CCDC58	0.425785	3.12023	5.55819	7.00435e-08	1.74111e-06	7.69339
HPS3	0.370044	2.93282	5.55746	7.03057e-08	1.74542e-06	7.68981
CDK5RAP1	0.288912	2.97475	5.55582	7.08956e-08	1.75785e-06	7.68181
TUBA1C	0.513971	4.63482	5.55394	7.15754e-08	1.77248e-06	7.67267
MAMSTR	0.409808	0.92388	5.55317	7.18585e-08	1.77726e-06	7.66889
MARCH6	0.425483	4.25799	5.54841	7.36179e-08	1.81849e-06	7.64572
MAT2B	-0.348645	3.91322	-5.54808	7.37416e-08	1.81927e-06	7.64411
C11orf96	-0.715642	3.2228	-5.5462	7.44504e-08	1.83446e-06	7.63495
HOMER1	0.414336	1.61044	5.54552	7.47101e-08	1.83856e-06	7.63161
FBXW4	-0.402935	3.63616	-5.54282	7.5744e-08	1.85939e-06	7.61845
GFM1	0.317639	2.78491	5.54281	7.57454e-08	1.85939e-06	7.61843
RPF2	0.332375	2.84421	5.54038	7.66892e-08	1.88022e-06	7.60657
CDK5R1	0.436026	1.16353	5.54006	7.68125e-08	1.8809e-06	7.60503
PRX	-0.496634	1.47918	-5.53754	7.78012e-08	1.90275e-06	7.59278
DMTN	-0.612585	3.02936	-5.53685	7.80756e-08	1.9071e-06	7.58941
ASAH1	-0.559384	6.09754	-5.53495	7.88343e-08	1.92324e-06	7.58014
FYTTD1	0.340902	3.13176	5.53286	7.96727e-08	1.9413e-06	7.57001
PPP1R8	0.235093	4.0364	5.52837	8.15117e-08	1.98365e-06	7.54816
MVP	-0.598312	5.83715	-5.52808	8.16302e-08	1.98409e-06	7.54677
PLOD2	0.859666	3.421	5.52374	8.3448e-08	2.02577e-06	7.52567
XPO5	0.390214	3.09074	5.52305	8.3741e-08	2.03038e-06	7.52232
ZBTB8B	0.101724	0.0729337	5.52273	8.38777e-08	2.0312e-06	7.52076
PCMT1	0.319164	4.19818	5.52206	8.4163e-08	2.03561e-06	7.5175
ZNF114	0.625783	0.805467	5.51825	8.58028e-08	2.07273e-06	7.49903
GNAI3	0.268706	2.19323	5.5173	8.62191e-08	2.08023e-06	7.49439
MDC1	0.399836	2.83469	5.51161	8.87398e-08	2.13609e-06	7.4668
FMR1	0.332682	2.95954	5.51143	8.88176e-08	2.13609e-06	7.46596
CASP2	0.311561	2.8453	5.51134	8.88593e-08	2.13609e-06	7.46551
ACLY	0.401353	5.17049	5.5108	8.91048e-08	2.13938e-06	7.46287
CSTF3	0.273104	2.98361	5.50829	9.02445e-08	2.16411e-06	7.4507
CRTAP	-0.349752	4.37988	-5.50562	9.14726e-08	2.18831e-06	7.43776
ITGA9	-0.627362	2.3025	-5.50561	9.14758e-08	2.18831e-06	7.43772
SPTLC3	-0.579398	1.35045	-5.50247	9.29416e-08	2.22068e-06	7.4225
C1QTNF7	-0.379213	0.609512	-5.50045	9.38949e-08	2.24075e-06	7.41273
PNPT1	0.371302	3.12565	5.49957	9.43134e-08	2.24621e-06	7.40847
BMP8B	0.429226	1.4573	5.49949	9.43519e-08	2.24621e-06	7.40808
THSD1	-0.307583	1.07125	-5.49831	9.49162e-08	2.25692e-06	7.40237
RTN3	0.336332	5.09698	5.49769	9.52138e-08	2.26127e-06	7.39938
SSB	0.333526	4.36449	5.49744	9.53331e-08	2.26138e-06	7.39818
TPST1	0.448639	2.93876	5.49572	9.61659e-08	2.27839e-06	7.38985
PNO1	0.351313	3.49415	5.49529	9.6375e-08	2.2806e-06	7.38777
CEBPG	0.42446	3.4978	5.4934	9.72974e-08	2.29967e-06	7.37865
TUBD1	0.300142	1.97103	5.49298	9.75069e-08	2.30186e-06	7.37659
CUL2	0.284563	3.08834	5.49031	9.8828e-08	2.33026e-06	7.36371
PFKFB4	0.480577	1.57729	5.48978	9.9095e-08	2.33376e-06	7.36113
HPGD	-1.27723	3.50595	-5.48675	1.00621e-07	2.3611e-06	7.3465
TTF2	0.2886	1.62492	5.48668	1.00659e-07	2.3611e-06	7.34613
MAGEF1	0.406774	4.92727	5.4866	1.00699e-07	2.3611e-06	7.34575
GATSL2	0.328725	1.06778	5.48653	1.00735e-07	2.3611e-06	7.34541
WIF1	-1.33433	2.03166	-5.48532	1.01351e-07	2.37271e-06	7.33958
CTNNBL1	0.323071	3.5444	5.47993	1.04145e-07	2.43292e-06	7.31355
POU4F1	0.349659	0.30183	5.47988	1.04169e-07	2.43292e-06	7.31332
TMEM65	0.512481	2.31813	5.47864	1.04825e-07	2.44535e-06	7.30731
IQCB1	0.410296	3.09148	5.4771	1.05641e-07	2.46147e-06	7.29989
MECOM	-0.75022	2.96535	-5.47655	1.05933e-07	2.46535e-06	7.29725
HSPA14	0.316028	2.68881	5.47503	1.06749e-07	2.48141e-06	7.2899
UBA7	-0.538203	3.58335	-5.47396	1.07327e-07	2.4919e-06	7.28474
PDCD6	0.373934	3.7972	5.47199	1.08393e-07	2.5137e-06	7.27527
POLR2K	0.374455	4.93676	5.47051	1.09208e-07	2.52932e-06	7.26811
INTS8	0.367036	2.81183	5.4703	1.09324e-07	2.52932e-06	7.26709
VAV3	0.606441	1.26158	5.46892	1.10086e-07	2.54399e-06	7.26044
FIP1L1	0.295871	2.67471	5.46735	1.10956e-07	2.56107e-06	7.25291
C2orf69	0.315113	2.41581	5.46672	1.11308e-07	2.56621e-06	7.24987
C1orf116	-1.08709	4.89075	-5.46618	1.11612e-07	2.5702e-06	7.24727
ABCA3	-1.07101	4.39526	-5.46417	1.12749e-07	2.59335e-06	7.23757
C1orf52	0.300995	2.51938	5.46007	1.15095e-07	2.64185e-06	7.21785
HBS1L	0.305376	2.18271	5.45998	1.1515e-07	2.64185e-06	7.2174
FAM24B	0.393302	1.29248	5.45979	1.15259e-07	2.64185e-06	7.21649
CCSAP	0.335421	1.70939	5.45702	1.16878e-07	2.67583e-06	7.20314
CHRAC1	0.343777	3.89457	5.45546	1.17799e-07	2.69379e-06	7.19563
PSMC1	0.285667	2.00317	5.45241	1.19618e-07	2.73223e-06	7.18096
APOBEC3B	0.769085	1.91122	5.44966	1.21279e-07	2.76696e-06	7.16777
ZNHIT3	0.242084	2.44436	5.44925	1.21532e-07	2.76952e-06	7.16578
SCNM1	0.379716	3.33553	5.44737	1.2268e-07	2.79245e-06	7.15678
NUP43	0.303603	3.12071	5.44601	1.2352e-07	2.80832e-06	7.15025
ANXA11	-0.340507	5.14922	-5.44433	1.24572e-07	2.82612e-06	7.14214
GSS	0.37109	4.89272	5.4443	1.24589e-07	2.82612e-06	7.142
NT5C3B	0.389932	4.00841	5.44358	1.25037e-07	2.83303e-06	7.13856
COQ3	0.361038	2.22202	5.44331	1.25207e-07	2.83361e-06	7.13727
GPR156	0.196022	0.229448	5.44301	1.25396e-07	2.83464e-06	7.13582
PPIH	0.392044	4.05271	5.44225	1.25874e-07	2.84218e-06	7.13218
LRWD1	0.354454	2.24519	5.44067	1.26874e-07	2.86149e-06	7.12461
AP3S2	-0.261899	1.88563	-5.43858	1.28216e-07	2.88845e-06	7.11454
ACRV1	0.136835	0.189775	5.43703	1.29211e-07	2.90755e-06	7.10714
ZNF724P	0.284118	0.537303	5.43552	1.30199e-07	2.92644e-06	7.09986
GAS2L3	0.366931	1.14838	5.43513	1.30453e-07	2.9288e-06	7.09799
GEN1	0.30615	1.16677	5.43383	1.31304e-07	2.94455e-06	7.09177
BRMS1L	0.445184	2.09175	5.43356	1.31482e-07	2.9452e-06	7.09047
CPSF3	0.306414	3.77888	5.42927	1.34339e-07	3.00578e-06	7.06991
ZNF146	0.396925	4.69516	5.42759	1.35472e-07	3.02769e-06	7.06187
RAD1	0.371123	2.94207	5.4272	1.35737e-07	3.03019e-06	7.06
IGIP	-0.413178	2.06071	-5.42644	1.36258e-07	3.03541e-06	7.05634
GLRX5	0.328944	3.80301	5.4264	1.3628e-07	3.03541e-06	7.05619
HAUS6	0.355722	1.74317	5.42577	1.36713e-07	3.04163e-06	7.05315
CEP41	0.23059	1.15991	5.42211	1.39238e-07	3.09431e-06	7.03564
IGF2BP2	0.791931	2.29406	5.42175	1.39491e-07	3.09645e-06	7.0339
CAD	0.442669	3.17347	5.42031	1.40498e-07	3.11483e-06	7.02702
SSRP1	0.384199	4.86806	5.41994	1.4076e-07	3.11483e-06	7.02524
NT5C3A	0.405703	3.35962	5.41989	1.40793e-07	3.11483e-06	7.02501
C5orf28	0.387789	2.70989	5.41802	1.42116e-07	3.13788e-06	7.01607
ROBO2	-0.3618	0.51968	-5.41797	1.42153e-07	3.13788e-06	7.01582
CCDC86	0.459384	3.58027	5.41733	1.42608e-07	3.14439e-06	7.01276
COPB2	0.300758	4.66513	5.41599	1.43566e-07	3.16197e-06	7.00636
NRTN	0.429988	0.976445	5.41514	1.44183e-07	3.17202e-06	7.00226
CPT1C	0.382197	0.661133	5.41374	1.45188e-07	3.19058e-06	6.99561
TBP	0.291464	2.92283	5.41289	1.4581e-07	3.20067e-06	6.99152
RAPGEF3	-0.356318	1.08488	-5.40795	1.49449e-07	3.27431e-06	6.96794
MPHOSPH10	0.242117	3.3618	5.40771	1.49635e-07	3.27431e-06	6.96675
TSC22D2	0.434603	2.08578	5.40767	1.49663e-07	3.27431e-06	6.96657
CCNG1	-0.462102	4.39444	-5.40456	1.52006e-07	3.32188e-06	6.95171
ZBTB4	-0.386935	4.24314	-5.40063	1.55016e-07	3.38393e-06	6.93295
TGFBR2	-0.568893	5.05484	-5.3936	1.60549e-07	3.49915e-06	6.89941
ZMYM1	0.332653	1.9224	5.39347	1.6065e-07	3.49915e-06	6.89881
AK1	-0.610541	2.79055	-5.393	1.61023e-07	3.50341e-06	6.89659
TACO1	0.325794	3.37704	5.38785	1.65209e-07	3.59052e-06	6.87205
C11orf80	0.403248	2.83237	5.38662	1.66229e-07	3.6087e-06	6.86616
STAG3	0.406037	0.693227	5.38635	1.66448e-07	3.60949e-06	6.8649
HOOK1	0.463379	2.91859	5.38525	1.67362e-07	3.62533e-06	6.85966
COPS6	0.398213	5.09935	5.38498	1.6759e-07	3.62562e-06	6.85836
ELAVL1	0.198311	3.6029	5.38479	1.67744e-07	3.62562e-06	6.85749
FAM20A	-0.70158	3.02607	-5.38367	1.68685e-07	3.64198e-06	6.85213
TOMM40	0.431885	4.12853	5.38253	1.69644e-07	3.65867e-06	6.84672
DDX39A	0.432727	3.89609	5.38109	1.70864e-07	3.68096e-06	6.83986
SUSD2	-1.34639	3.89774	-5.38078	1.71128e-07	3.68262e-06	6.83838
GLMN	0.349602	1.81056	5.37895	1.72694e-07	3.71226e-06	6.82968
CD1C	-0.71178	1.6624	-5.37769	1.73778e-07	3.73149e-06	6.82369
PPP2CB	-0.332712	4.33765	-5.37518	1.75959e-07	3.77033e-06	6.81176
ORC5	0.302578	2.55808	5.37517	1.75969e-07	3.77033e-06	6.81171
ZNF639	0.306716	2.39126	5.37352	1.77421e-07	3.7973e-06	6.80385
IMMT	0.271802	4.48518	5.37216	1.78627e-07	3.81897e-06	6.79737
CD59	-0.559155	6.12317	-5.3705	1.80102e-07	3.84633e-06	6.78951
VBP1	0.375942	4.61702	5.3697	1.80824e-07	3.85757e-06	6.78569
TDG	0.396167	2.61749	5.3685	1.81899e-07	3.87519e-06	6.78002
TCP1	0.378167	4.82404	5.36834	1.82043e-07	3.87519e-06	6.77926
C1orf174	0.249683	2.63061	5.36799	1.82362e-07	3.8778e-06	6.77759
UQCC3	0.462754	3.23785	5.36415	1.85875e-07	3.94823e-06	6.75934
POP7	0.474036	4.67698	5.36393	1.86078e-07	3.9483e-06	6.7583
FOXO6	0.622378	1.4522	5.36062	1.89163e-07	4.00944e-06	6.74258
SLC35A2	0.402515	4.22562	5.3602	1.89557e-07	4.0114e-06	6.74059
MRPL37	0.33754	4.70555	5.36008	1.89662e-07	4.0114e-06	6.74006
UMPS	0.291695	2.3406	5.35925	1.90446e-07	4.02367e-06	6.73611
TMEM9B	-0.321875	4.4882	-5.35823	1.91412e-07	4.03973e-06	6.73128
AVPI1	-0.658505	3.89942	-5.35525	1.94264e-07	4.09554e-06	6.71714
DNMT3A	0.369507	2.48822	5.35397	1.95506e-07	4.11732e-06	6.71105
SELP	-0.456149	1.43733	-5.35226	1.97166e-07	4.14786e-06	6.70296
EXOSC10	0.253257	3.68586	5.35152	1.97895e-07	4.15874e-06	6.69944
MARC2	-0.515379	2.74392	-5.3502	1.99192e-07	4.18156e-06	6.69319
CTDSPL	-0.419096	3.33124	-5.346	2.03372e-07	4.26474e-06	6.67334
GATC	0.242389	2.71995	5.34221	2.07223e-07	4.3409e-06	6.6554
TOMM5	0.323818	2.48463	5.34091	2.08568e-07	4.36442e-06	6.64922
C2orf44	0.248832	1.90965	5.33923	2.10307e-07	4.39616e-06	6.64128
FOXRED2	0.503501	2.57923	5.33475	2.1502e-07	4.48933e-06	6.6201
SRP54	0.429665	4.4701	5.33454	2.15246e-07	4.48933e-06	6.61909
KNOP1	0.251958	1.87088	5.33435	2.15448e-07	4.48933e-06	6.6182
MPHOSPH9	0.345521	1.3543	5.3309	2.19153e-07	4.55702e-06	6.6019
YPEL5	-0.304286	5.09628	-5.33089	2.19159e-07	4.55702e-06	6.60188
COPS7B	0.241443	2.93621	5.33064	2.19434e-07	4.55794e-06	6.60068
NUP62	0.30624	3.74472	5.32892	2.21308e-07	4.59202e-06	6.59255
FAM133A	0.711796	0.513884	5.32803	2.22277e-07	4.60728e-06	6.58837
KDM1A	0.333691	4.17187	5.32782	2.22511e-07	4.60728e-06	6.58737
GDI1	0.363898	4.69699	5.32522	2.25385e-07	4.6619e-06	6.5751
PRTFDC1	0.555083	2.26041	5.32369	2.271e-07	4.69244e-06	6.56786
CCDC167	0.51947	4.64411	5.32044	2.30769e-07	4.76326e-06	6.55254
RINT1	0.310348	2.82754	5.31857	2.32909e-07	4.80241e-06	6.54372
EFCC1	-0.400148	1.13577	-5.31264	2.39817e-07	4.93969e-06	6.51579
AGR3	-1.37391	4.91275	-5.31183	2.40777e-07	4.95427e-06	6.51197
CEP78	0.277768	1.17336	5.31013	2.42799e-07	4.99067e-06	6.50398
MSLN	-2.04645	5.33877	-5.3094	2.43672e-07	5.0034e-06	6.50055
AHRR	0.291973	0.455532	5.30631	2.47419e-07	5.07504e-06	6.48597
PDSS1	0.324127	1.88921	5.30552	2.48378e-07	5.08943e-06	6.48227
C1QL1	0.405347	0.411079	5.30352	2.50843e-07	5.13128e-06	6.47284
TLR5	-0.42683	1.7974	-5.30324	2.51183e-07	5.13128e-06	6.47154
FAM49B	0.345405	3.45043	5.30322	2.51202e-07	5.13128e-06	6.47147
FAM210A	0.298645	2.01601	5.30258	2.51994e-07	5.14215e-06	6.46846
GNG7	-0.417591	1.3257	-5.30143	2.53432e-07	5.16614e-06	6.46302
PIK3IP1	-0.504439	3.73214	-5.30078	2.54247e-07	5.17739e-06	6.45996
SLC25A33	0.313167	1.82553	5.29888	2.56629e-07	5.22033e-06	6.45105
C2orf74	-0.323722	1.22397	-5.29868	2.56885e-07	5.22033e-06	6.45009
FRY	-0.394856	1.41435	-5.29809	2.5763e-07	5.23007e-06	6.44733
TOR4A	-0.556411	3.29803	-5.29375	2.63193e-07	5.33634e-06	6.42692
G2E3	0.385274	1.70711	5.29358	2.63406e-07	5.33634e-06	6.42614
TPT1	-0.453888	8.54064	-5.29275	2.6449e-07	5.3528e-06	6.42222
ARRDC3	-0.630164	5.13766	-5.29192	2.65566e-07	5.36905e-06	6.41834
CPQ	-0.517835	3.13718	-5.29167	2.65892e-07	5.37014e-06	6.41717
SEPT4	-0.270608	1.01926	-5.29087	2.66946e-07	5.38591e-06	6.41339
CLN5	-0.295174	2.12787	-5.2906	2.67296e-07	5.38747e-06	6.41214
CDK4	0.454857	4.49685	5.2887	2.69806e-07	5.4325e-06	6.40321
PNMA1	0.450108	3.85665	5.28848	2.70099e-07	5.43285e-06	6.40217
FAM104A	0.262337	2.96054	5.28777	2.7104e-07	5.44426e-06	6.39885
NETO2	0.510486	2.02487	5.28763	2.71219e-07	5.44426e-06	6.39822
AQP11	0.266696	0.865444	5.28607	2.73312e-07	5.48069e-06	6.39087
ERI3	0.303995	4.27286	5.28537	2.74251e-07	5.49394e-06	6.3876
AGK	0.266664	2.56577	5.28433	2.75656e-07	5.51648e-06	6.38271
CFI	-0.712458	4.08564	-5.28403	2.76057e-07	5.5189e-06	6.38133
PNMA2	-0.712656	2.3994	-5.28292	2.77567e-07	5.54205e-06	6.37611
MAGEA6	1.13737	0.883248	5.28231	2.78407e-07	5.54205e-06	6.37323
GMPR	-0.572835	2.18427	-5.28213	2.78653e-07	5.54205e-06	6.37238
XXYLT1	0.359337	2.005	5.2821	2.78691e-07	5.54205e-06	6.37225
OPA1	0.369178	3.14099	5.28198	2.78853e-07	5.54205e-06	6.3717
AIMP2	0.403133	3.66055	5.28192	2.78941e-07	5.54205e-06	6.3714
CLPB	0.31606	2.2708	5.28174	2.79183e-07	5.54205e-06	6.37057
GRIA1	-0.231329	0.247675	-5.28106	2.80119e-07	5.55503e-06	6.36737
C15orf52	-0.466708	1.61614	-5.27944	2.82344e-07	5.59354e-06	6.35981
VMA21	0.338373	3.48912	5.27915	2.8275e-07	5.59595e-06	6.35844
PATL1	0.340979	3.87036	5.27887	2.83143e-07	5.59812e-06	6.35711
CCDC28B	0.356988	1.48545	5.2776	2.84916e-07	5.62751e-06	6.35115
DNAJB6	0.264796	2.7143	5.27553	2.8782e-07	5.6792e-06	6.34146
PXMP4	-0.630335	2.81492	-5.27518	2.88317e-07	5.68331e-06	6.33982
NDRG3	0.277834	3.99765	5.27422	2.89669e-07	5.70425e-06	6.33535
CHMP7	-0.297913	3.50292	-5.27268	2.91866e-07	5.73942e-06	6.32813
WDYHV1	0.377128	2.79624	5.27256	2.92037e-07	5.73942e-06	6.32757
GSTM5	-0.20478	0.480441	-5.27214	2.92644e-07	5.74561e-06	6.32559
ZW10	0.306174	2.96658	5.27076	2.94632e-07	5.77889e-06	6.31912
C19orf47	0.282238	2.08264	5.26828	2.98236e-07	5.84376e-06	6.30751
PDE4D	-0.700112	2.14145	-5.26707	3.00004e-07	5.86697e-06	6.30186
RETSAT	-0.385547	4.18701	-5.26691	3.00234e-07	5.86697e-06	6.30113
EPT1	0.427143	2.90593	5.26686	3.00313e-07	5.86697e-06	6.30088
VAMP2	-0.373299	4.22068	-5.26606	3.01495e-07	5.88103e-06	6.29713
CPLX1	0.573396	1.46226	5.26597	3.01629e-07	5.88103e-06	6.2967
ARHGEF2	-0.42931	3.71422	-5.26543	3.02427e-07	5.89076e-06	6.29418
SENP2	0.318231	2.85387	5.26236	3.07005e-07	5.97214e-06	6.27983
PCCA	-0.422736	2.04644	-5.26203	3.07496e-07	5.97214e-06	6.2783
CLGN	0.711667	1.14294	5.26202	3.07514e-07	5.97214e-06	6.27825
GLO1	0.392066	6.03807	5.26033	3.10069e-07	6.01582e-06	6.27035
TTC38	-0.345253	3.22408	-5.25938	3.11512e-07	6.03788e-06	6.26591
MUC1	-1.00092	7.35955	-5.25663	3.15727e-07	6.11356e-06	6.25308
CHAC2	0.395686	1.88336	5.25634	3.16179e-07	6.11357e-06	6.25171
CIB2	0.593399	1.74329	5.2559	3.16863e-07	6.11357e-06	6.24965
UTP11L	0.255288	3.39833	5.25584	3.16948e-07	6.11357e-06	6.24939
MGP	-0.783642	5.84472	-5.25583	3.16968e-07	6.11357e-06	6.24933
HMGCS1	0.548963	3.78824	5.25508	3.18135e-07	6.13008e-06	6.24582
RNASE1	-1.04778	7.78561	-5.25346	3.20664e-07	6.17277e-06	6.23826
CCPG1	-0.338119	2.26851	-5.25133	3.24015e-07	6.2312e-06	6.22833
AZIN1	0.398692	4.91511	5.25075	3.24944e-07	6.23755e-06	6.2256
KIAA1841	0.346521	1.65596	5.25073	3.24978e-07	6.23755e-06	6.2255
TNNC2	1.19744	1.95935	5.24986	3.26358e-07	6.25397e-06	6.22145
GNA12	0.374556	3.85549	5.24979	3.26468e-07	6.25397e-06	6.22113
HPS1	-0.316129	3.65509	-5.24915	3.27497e-07	6.26758e-06	6.21812
B3GNT4	0.280205	0.560882	5.2479	3.29491e-07	6.29965e-06	6.21232
PTCD1	0.238998	1.2676	5.24744	3.30239e-07	6.30783e-06	6.21016
SUMO2	0.290606	5.58605	5.24392	3.35959e-07	6.41086e-06	6.19376
PLCD1	-0.441727	2.21922	-5.24289	3.37658e-07	6.43706e-06	6.18894
UNC119	0.29852	2.64231	5.24083	3.41071e-07	6.4943e-06	6.17934
NEDD1	0.327887	2.63694	5.24068	3.4132e-07	6.4943e-06	6.17865
NKPD1	0.0908586	0.130141	5.23972	3.42923e-07	6.51851e-06	6.17417
LRRC40	0.335614	2.85919	5.23903	3.44084e-07	6.53428e-06	6.17095
TMEM185B	0.299733	3.67775	5.23522	3.50528e-07	6.65025e-06	6.15323
ACAD9	0.25674	3.36994	5.23447	3.51816e-07	6.66828e-06	6.14973
ZSCAN25	0.221496	1.85331	5.23273	3.54806e-07	6.71847e-06	6.14165
GNAQ	-0.395309	3.86132	-5.2325	3.55209e-07	6.71965e-06	6.14056
GLOD5	-0.396881	1.14843	-5.23031	3.59024e-07	6.78532e-06	6.13036
ADM	0.796783	2.71753	5.22273	3.72518e-07	7.0336e-06	6.09514
SLC44A4	-0.973849	5.04972	-5.22204	3.73767e-07	7.05042e-06	6.09194
GNA13	0.378743	3.99217	5.21955	3.78334e-07	7.12975e-06	6.08035
CXCL10	0.952508	3.76994	5.21395	3.8877e-07	7.31617e-06	6.05437
CNPY4	0.305768	2.38546	5.21385	3.88969e-07	7.31617e-06	6.05389
SRSF9	0.315123	4.47649	5.21311	3.90376e-07	7.32927e-06	6.05044
C10orf76	-0.232124	3.05109	-5.21309	3.90409e-07	7.32927e-06	6.05036
TCFL5	0.352722	2.25929	5.21269	3.91163e-07	7.33645e-06	6.04852
SMS	0.424862	5.18696	5.21213	3.92238e-07	7.34961e-06	6.0459
DDX52	0.281126	2.4508	5.21176	3.92934e-07	7.35567e-06	6.0442
TMEM74	0.275133	0.255806	5.21107	3.94264e-07	7.37355e-06	6.04098
MAOA	-0.853104	4.34101	-5.21079	3.948e-07	7.37659e-06	6.03968
PM20D2	0.425908	2.63306	5.20921	3.97835e-07	7.42625e-06	6.03237
TOB1	-0.578366	4.95787	-5.20672	4.02668e-07	7.50935e-06	6.02085
INA	0.670141	0.570331	5.20559	4.0489e-07	7.54367e-06	6.01559
HLF	-0.77364	1.71077	-5.20484	4.06375e-07	7.56419e-06	6.0121
ST3GAL5	-0.771002	3.72349	-5.20314	4.09728e-07	7.61939e-06	6.00426
TTC4	0.140623	0.883928	5.20282	4.10367e-07	7.62409e-06	6.00277
KCND3	-0.437973	0.881033	-5.20262	4.10776e-07	7.62451e-06	6.00182
SUN1	0.347033	3.70598	5.20171	4.12599e-07	7.65114e-06	5.99759
USP14	0.332127	3.88353	5.20014	4.15751e-07	7.70139e-06	5.99033
PARP16	-0.250593	2.20798	-5.19997	4.16091e-07	7.70139e-06	5.98955
NDUFA12	0.333313	4.32257	5.1995	4.17034e-07	7.7116e-06	5.98739
METTL2A	0.258634	2.67039	5.19799	4.20103e-07	7.76107e-06	5.98039
PDCD5	0.389731	4.36343	5.19691	4.22307e-07	7.79449e-06	5.9754
ZNF518B	0.422495	1.59673	5.19522	4.2579e-07	7.85143e-06	5.96756
DMRTA2	0.512905	0.611324	5.19349	4.29364e-07	7.90992e-06	5.95958
FAH	-0.376782	2.28368	-5.19291	4.30588e-07	7.92175e-06	5.95687
KHSRP	0.334494	5.14467	5.1928	4.30809e-07	7.92175e-06	5.95637
FOXD3	0.190849	0.192864	5.1903	4.36067e-07	8.00958e-06	5.9448
YES1	0.422277	3.91475	5.19004	4.36607e-07	8.00958e-06	5.94362
SIRT3	-0.273983	2.46897	-5.18995	4.36805e-07	8.00958e-06	5.94319
KNSTRN	0.435208	2.36616	5.18856	4.39761e-07	8.05628e-06	5.93675
PGAM5	0.420934	3.78841	5.18694	4.43214e-07	8.11201e-06	5.92928
SPAG4	0.570828	2.66994	5.18637	4.44449e-07	8.12707e-06	5.92663
ATOH8	-0.876844	2.22375	-5.18479	4.47849e-07	8.18165e-06	5.91936
CHI3L2	-0.760694	1.88088	-5.18418	4.49173e-07	8.19824e-06	5.91654
SLC16A11	-0.480885	1.04257	-5.18301	4.51739e-07	8.23744e-06	5.9111
EXO5	0.277929	1.86018	5.18255	4.52733e-07	8.24632e-06	5.90901
FAM91A1	0.355859	3.54186	5.1824	4.53062e-07	8.24632e-06	5.90831
IQCC	0.309624	1.70799	5.1815	4.55034e-07	8.27458e-06	5.90417
ETV1	-0.655737	2.17153	-5.17932	4.59876e-07	8.3549e-06	5.89407
CTNNA1	-0.29625	5.85932	-5.17902	4.60544e-07	8.35934e-06	5.89269
PHF19	0.383711	2.36933	5.17875	4.61133e-07	8.36234e-06	5.89146
CKS2	0.657776	5.15958	5.17546	4.68545e-07	8.48893e-06	5.87625
MRPS22	0.251496	2.51587	5.17481	4.7e-07	8.50747e-06	5.87329
TCF25	-0.337491	4.06428	-5.17454	4.70615e-07	8.5108e-06	5.87204
REEP5	-0.315796	5.27396	-5.17432	4.71135e-07	8.51239e-06	5.87099
CFAP221	-0.550006	1.24221	-5.17309	4.73945e-07	8.55531e-06	5.86532
KPNA4	0.317951	3.46975	5.1717	4.77117e-07	8.6047e-06	5.85895
NIPAL3	-0.366923	2.60113	-5.17012	4.80779e-07	8.6628e-06	5.85166
CD63	-0.465573	8.31616	-5.16759	4.86697e-07	8.76143e-06	5.83999
AMZ2	0.278555	4.00676	5.16627	4.89819e-07	8.8096e-06	5.83388
ST6GALNAC6	-0.407905	3.42651	-5.16568	4.91212e-07	8.82073e-06	5.83118
CYSTM1	-0.525442	4.72292	-5.16563	4.91333e-07	8.82073e-06	5.83094
RAB27A	-0.507102	3.70522	-5.16279	4.981e-07	8.93356e-06	5.81789
STARD7	0.263211	5.29303	5.16262	4.98525e-07	8.93356e-06	5.81708
METTL5	0.297426	3.28667	5.16178	5.00528e-07	8.95273e-06	5.81325
CHP1	-0.470838	5.40153	-5.16178	5.00542e-07	8.95273e-06	5.81323
PSME4	0.319734	3.40598	5.16161	5.00957e-07	8.95273e-06	5.81244
SPRY4	-0.593804	3.36341	-5.16142	5.0142e-07	8.95289e-06	5.81155
HOPX	-1.11971	4.68509	-5.16026	5.0422e-07	8.99473e-06	5.80624
CNKSR3	0.341131	1.04191	5.15867	5.08095e-07	9.05567e-06	5.79894
SNED1	-0.450048	1.76012	-5.15675	5.1282e-07	9.13162e-06	5.79011
KDELC2	0.443467	3.46437	5.15615	5.14327e-07	9.15019e-06	5.78731
MEX3A	0.751769	2.37507	5.15549	5.15962e-07	9.171e-06	5.78428
TTPAL	0.301891	2.21967	5.15456	5.18275e-07	9.19636e-06	5.78002
COX4I2	-0.573946	2.43287	-5.15454	5.18322e-07	9.19636e-06	5.77993
SEMA5B	0.294152	0.477502	5.15433	5.18853e-07	9.19751e-06	5.77895
SQLE	0.551734	4.02093	5.15319	5.21713e-07	9.2399e-06	5.77371
HMGA1	0.69655	6.41426	5.15227	5.24022e-07	9.27245e-06	5.7695
PACSIN1	0.355847	0.518852	5.15207	5.2452e-07	9.27295e-06	5.76859
SLC16A5	-0.642256	3.18024	-5.15072	5.27951e-07	9.32524e-06	5.76237
LIG3	0.275593	1.93587	5.15014	5.29431e-07	9.34301e-06	5.7597
B3GNT5	0.519472	2.26123	5.14919	5.31861e-07	9.37749e-06	5.75533
HHIP	-0.623629	0.815732	-5.14881	5.32825e-07	9.38611e-06	5.7536
ANAPC7	0.282782	3.1592	5.14753	5.36121e-07	9.43572e-06	5.74772
FOXRED1	0.328505	2.47258	5.14694	5.37668e-07	9.45451e-06	5.74497
C14orf80	0.350443	1.35849	5.14623	5.39498e-07	9.47823e-06	5.74173
TTC7B	0.20731	0.732198	5.14508	5.42485e-07	9.52224e-06	5.73647
TSPAN4	-0.551843	3.24183	-5.13851	5.59908e-07	9.81931e-06	5.70632
PCDH20	-0.0644715	0.07288	-5.13598	5.66778e-07	9.93097e-06	5.69469
CD300LG	-0.181216	0.140794	-5.13529	5.68651e-07	9.95493e-06	5.69154
C11orf73	0.241138	2.90486	5.13452	5.7077e-07	9.98316e-06	5.68799
KIF13B	-0.535748	2.7669	-5.13291	5.75199e-07	1.00517e-05	5.68062
PARN	-0.32287	4.01626	-5.13269	5.75793e-07	1.00532e-05	5.67964
SMARCA2	-0.450489	3.46239	-5.13223	5.77085e-07	1.00668e-05	5.6775
ZFPL1	0.259013	1.98514	5.13075	5.81179e-07	1.01293e-05	5.67076
RPL34	-0.378539	6.66562	-5.13016	5.82836e-07	1.01492e-05	5.66804
HMGXB4	0.263413	2.6279	5.12921	5.85514e-07	1.01863e-05	5.66367
ESCO2	0.299212	0.70835	5.12903	5.86001e-07	1.01863e-05	5.66288
CTSH	-0.898579	5.8644	-5.12785	5.89345e-07	1.02354e-05	5.65745
SDHA	0.349785	3.96562	5.12764	5.89931e-07	1.02365e-05	5.6565
ORM2	-1.04289	1.81073	-5.127	5.9176e-07	1.02593e-05	5.65355
TTL	0.280792	1.67352	5.12626	5.93865e-07	1.02828e-05	5.65017
NMD3	0.360223	3.57123	5.12615	5.94161e-07	1.02828e-05	5.64969
ATP1A2	-0.254671	0.417057	-5.1241	6.00047e-07	1.03756e-05	5.64029
CRY2	-0.418635	3.06866	-5.1235	6.01785e-07	1.03965e-05	5.63753
RORC	-0.719425	3.20476	-5.12224	6.05431e-07	1.04483e-05	5.63177
ZBTB7C	-0.579261	1.33977	-5.1221	6.05843e-07	1.04483e-05	5.63112
PSMC4	0.363453	5.24181	5.12131	6.08132e-07	1.04756e-05	5.62753
MTCH2	0.292291	4.82916	5.12119	6.08489e-07	1.04756e-05	5.62697
SFTA2	-1.34688	6.95685	-5.12092	6.09287e-07	1.04802e-05	5.62572
DUSP22	-0.29622	3.14465	-5.11936	6.1385e-07	1.05465e-05	5.6186
DUSP1	-0.804983	6.7086	-5.11924	6.14215e-07	1.05465e-05	5.61804
CTDSP1	-0.282415	4.98902	-5.11722	6.20194e-07	1.06399e-05	5.6088
ERGIC1	-0.36231	4.25103	-5.11552	6.25255e-07	1.07174e-05	5.60105
CIAO1	0.190781	4.42604	5.11479	6.27461e-07	1.07459e-05	5.59769
CLDN18	-1.42787	2.29785	-5.11353	6.31236e-07	1.08011e-05	5.59198
TCF3	0.407806	3.79601	5.11181	6.36483e-07	1.08815e-05	5.58408
LY6K	0.813721	1.12026	5.11156	6.37242e-07	1.0885e-05	5.58295
DPF1	0.201202	0.209268	5.1104	6.40778e-07	1.09359e-05	5.57767
HMGN2	0.403035	6.09079	5.1097	6.42935e-07	1.09633e-05	5.57447
ITGB3BP	0.315224	1.72357	5.10832	6.47191e-07	1.10263e-05	5.56818
SRGAP2B	0.109927	0.356938	5.10751	6.49722e-07	1.10599e-05	5.56446
CNDP2	-0.356484	4.18894	-5.10389	6.61073e-07	1.12399e-05	5.54794
SORBS2	-0.593774	1.77681	-5.1036	6.61977e-07	1.12399e-05	5.54664
TRIO	0.456487	3.11299	5.10346	6.6243e-07	1.12399e-05	5.54599
YWHAG	0.352666	6.00274	5.10341	6.6258e-07	1.12399e-05	5.54577
SMC1B	0.424019	0.476466	5.10129	6.69348e-07	1.1345e-05	5.53609
CCDC59	0.288635	2.77776	5.09774	6.80787e-07	1.15289e-05	5.51993
PTBP1	0.266203	5.31039	5.09659	6.84567e-07	1.1583e-05	5.51465
RNF114	0.286768	4.32348	5.09607	6.86272e-07	1.16019e-05	5.51228
LRRC59	0.331874	5.42657	5.09521	6.89092e-07	1.16339e-05	5.50837
ZWILCH	0.344703	2.09646	5.09513	6.89346e-07	1.16339e-05	5.50802
ZFP36	-0.70243	6.50358	-5.09469	6.90812e-07	1.16487e-05	5.506
HSF2BP	0.223312	0.563642	5.09421	6.92383e-07	1.16652e-05	5.50383
C8orf4	-1.02438	6.90655	-5.09381	6.93706e-07	1.16775e-05	5.50201
PKNOX2	-0.24601	0.508753	-5.09344	6.94939e-07	1.16883e-05	5.50032
DNM1	0.434198	1.17551	5.09211	6.99362e-07	1.17526e-05	5.49427
PIGX	0.321275	2.66401	5.08926	7.08959e-07	1.19037e-05	5.48128
SMC1A	0.373549	3.55956	5.089	7.09818e-07	1.1908e-05	5.48013
NR3C2	-0.519579	1.77142	-5.08852	7.11472e-07	1.19256e-05	5.47791
PGC	-2.41553	4.73281	-5.08757	7.14692e-07	1.19694e-05	5.4736
LSM8	0.289889	2.53213	5.08606	7.19866e-07	1.20458e-05	5.46673
CLNS1A	0.283343	4.07142	5.0856	7.21444e-07	1.2062e-05	5.46464
DHX36	0.31688	2.70482	5.08503	7.23429e-07	1.20825e-05	5.46202
CCDC142	0.217943	1.28976	5.08489	7.23896e-07	1.20825e-05	5.46141
RNF216	0.278232	3.1733	5.08139	7.36086e-07	1.22756e-05	5.44549
ATP1A1	-0.470174	6.96323	-5.07722	7.50871e-07	1.25116e-05	5.42654
TCTEX1D2	0.448468	1.74136	5.07671	7.52699e-07	1.25194e-05	5.42422
FRAT1	-0.384386	1.92087	-5.07667	7.52822e-07	1.25194e-05	5.42406
NME1	0.502895	4.0779	5.07656	7.53247e-07	1.25194e-05	5.42353
UQCC2	0.400494	3.26589	5.07552	7.56983e-07	1.25709e-05	5.41881
ZNF286A	0.115666	0.388721	5.07509	7.58534e-07	1.2586e-05	5.41686
TBCCD1	0.312862	2.11233	5.07289	7.66516e-07	1.27078e-05	5.40689
KIF1C	-0.384378	4.08192	-5.07221	7.68997e-07	1.27382e-05	5.40381
PAICS	0.430788	4.22041	5.07193	7.70021e-07	1.27445e-05	5.40254
ZNF93	0.321704	1.04955	5.07016	7.76531e-07	1.28414e-05	5.39452
TMEM189	0.314619	2.76471	5.06946	7.79143e-07	1.28738e-05	5.39132
KRT80	0.72776	3.46589	5.06818	7.83899e-07	1.29416e-05	5.38552
PCGF6	0.271773	1.99857	5.06762	7.85995e-07	1.29653e-05	5.38297
AATK	-0.601967	1.31318	-5.06693	7.88585e-07	1.29972e-05	5.37984
DLGAP4	0.333046	3.65211	5.06586	7.92616e-07	1.30527e-05	5.37498
CREB3L1	-1.00585	4.07287	-5.06449	7.97775e-07	1.31267e-05	5.3688
TMEM220	-0.394786	1.19837	-5.0638	8.004e-07	1.31589e-05	5.36567
GNL2	0.279798	3.72625	5.06349	8.01575e-07	1.31672e-05	5.36427
TPM3	0.300973	5.71819	5.06284	8.04083e-07	1.31974e-05	5.36129
FOXP1	-0.363476	2.69029	-5.06125	8.10171e-07	1.32863e-05	5.3541
P4HA1	0.472688	5.09262	5.06064	8.12536e-07	1.3314e-05	5.35133
CREBRF	-0.341479	1.71524	-5.05907	8.18624e-07	1.33912e-05	5.34421
ITIH5	-0.431209	0.924553	-5.05891	8.19246e-07	1.33912e-05	5.34349
SEC61A2	0.313878	1.53797	5.0589	8.19287e-07	1.33912e-05	5.34344
ARL5B	0.410856	2.80815	5.05611	8.30216e-07	1.35586e-05	5.33082
SLBP	0.340696	4.86798	5.05377	8.39502e-07	1.36989e-05	5.32022
PRPF4	0.289115	3.4866	5.05117	8.49937e-07	1.38577e-05	5.30845
SUB1	0.335092	4.03988	5.0502	8.53858e-07	1.39101e-05	5.30407
IGFBPL1	0.652753	1.42925	5.04993	8.54952e-07	1.39164e-05	5.30285
POLR2D	0.259887	3.3526	5.04948	8.56754e-07	1.39343e-05	5.30084
NFS1	0.224893	2.40479	5.049	8.58725e-07	1.39548e-05	5.29865
ABCF2	0.284169	3.95421	5.04501	8.75122e-07	1.42096e-05	5.28063
TBX5	-0.39891	1.42304	-5.04347	8.81542e-07	1.4302e-05	5.27367
DRAM1	-0.745596	4.7646	-5.04007	8.95873e-07	1.45226e-05	5.25831
ISY1	0.243924	2.58963	5.0386	9.02133e-07	1.4612e-05	5.25167
RNF34	0.250383	2.92033	5.03621	9.12436e-07	1.47668e-05	5.24086
TMEM132A	0.620064	2.8485	5.03577	9.14325e-07	1.47852e-05	5.23889
SLC2A1	0.896138	4.519	5.02941	9.42259e-07	1.52244e-05	5.21022
WWC1	-0.401479	2.75166	-5.02635	9.56027e-07	1.54342e-05	5.19641
RNASEL	-0.310824	2.00547	-5.02553	9.59754e-07	1.54817e-05	5.1927
PLIN2	0.618653	3.79011	5.0211	9.80055e-07	1.57963e-05	5.17277
EIF4EBP1	0.762694	4.92763	5.02069	9.81955e-07	1.5814e-05	5.17092
COL11A1	1.0152	1.893	5.01944	9.87784e-07	1.58949e-05	5.16528
OSGIN2	0.398306	3.10428	5.01879	9.90805e-07	1.59305e-05	5.16238
VRK2	0.307518	2.64335	5.01743	9.97177e-07	1.60198e-05	5.15627
PARP4	-0.380485	4.18752	-5.01332	1.01676e-06	1.63212e-05	5.13775
CHCHD2	0.460935	7.38766	5.01235	1.02143e-06	1.63828e-05	5.13339
VPS39	-0.282578	3.38141	-5.00822	1.0415e-06	1.66911e-05	5.11486
DISP1	-0.377059	1.85881	-5.00693	1.04789e-06	1.67799e-05	5.10903
TRPC1	0.333555	1.04992	5.005	1.05746e-06	1.69123e-05	5.10038
CNFN	0.657964	2.04649	5.00491	1.05788e-06	1.69123e-05	5.1
LRPPRC	0.319043	4.10093	5.00462	1.05932e-06	1.69217e-05	5.0987
METTL7A	-0.620137	3.98674	-5.00346	1.06516e-06	1.69918e-05	5.09347
ZNF813	0.265931	1.15862	5.0034	1.06543e-06	1.69918e-05	5.09323
NEIL1	-0.470672	1.6881	-5.00291	1.06795e-06	1.70181e-05	5.09098
TSN	0.277233	4.40818	5.00204	1.07231e-06	1.70738e-05	5.0871
SLC4A1AP	0.213778	2.94743	4.99926	1.08643e-06	1.72847e-05	5.07464
SLC45A1	0.312323	0.814267	4.99712	1.09747e-06	1.74462e-05	5.06502
ADAMTSL3	-0.321244	0.692824	-4.9914	1.12744e-06	1.79082e-05	5.03937
GNB1L	0.231657	0.884637	4.99069	1.13121e-06	1.79536e-05	5.03619
CYP4V2	-0.400509	1.94613	-4.98986	1.13562e-06	1.80091e-05	5.03249
METTL7B	-0.842612	3.00743	-4.98844	1.14324e-06	1.81154e-05	5.02612
ORM1	-1.09878	2.18932	-4.98822	1.14438e-06	1.81189e-05	5.02517
SENP5	0.324325	2.60214	4.98756	1.14799e-06	1.81614e-05	5.02217
GSN	-0.517991	5.19149	-4.98738	1.14892e-06	1.81615e-05	5.02141
DRAP1	0.480637	5.14027	4.98576	1.1577e-06	1.82857e-05	5.01416
GPR133	-0.625426	1.65191	-4.98494	1.1622e-06	1.83421e-05	5.01046
NPEPPS	0.306647	3.58625	4.98465	1.16378e-06	1.83523e-05	5.00917
HPDL	0.517378	0.924772	4.98305	1.17256e-06	1.84761e-05	5.00201
SH3BGRL	-0.411286	5.34063	-4.98168	1.18014e-06	1.85737e-05	4.99588
ADCY3	0.39781	2.4704	4.98159	1.18064e-06	1.85737e-05	4.99547
MTUS1	-0.575623	3.93552	-4.98126	1.18245e-06	1.85873e-05	4.99402
SHC3	-0.364406	0.848153	-4.98077	1.18521e-06	1.86159e-05	4.9918
RAD9A	0.342567	2.42927	4.9797	1.19119e-06	1.86949e-05	4.98701
MYOM2	-0.140921	0.308471	-4.97763	1.20282e-06	1.88624e-05	4.97776
GBAS	0.417475	4.05725	4.97684	1.20729e-06	1.89174e-05	4.97423
ASAP1	0.422323	2.77149	4.97465	1.21976e-06	1.90977e-05	4.96445
GCLC	0.964262	3.09941	4.972	1.23499e-06	1.93207e-05	4.95264
GPN1	0.286363	3.70813	4.97122	1.23953e-06	1.93764e-05	4.94915
MRPL15	0.438516	5.37045	4.97038	1.24444e-06	1.9422e-05	4.94539
KREMEN2	0.35388	0.531847	4.97026	1.24515e-06	1.9422e-05	4.94484
EXOC5	0.313091	2.56872	4.97022	1.2454e-06	1.9422e-05	4.94465
MT1H	0.511233	0.691949	4.96995	1.24696e-06	1.94309e-05	4.94346
TMEM135	0.343623	2.56747	4.96901	1.25245e-06	1.95011e-05	4.93928
EFR3B	0.414947	0.872644	4.96792	1.25889e-06	1.95858e-05	4.9344
TDRD3	-0.274172	1.79811	-4.96762	1.26062e-06	1.95973e-05	4.93309
GPR3	0.272497	0.774537	4.96721	1.26305e-06	1.96196e-05	4.93126
SNRPG	0.371051	4.53975	4.9656	1.27265e-06	1.97532e-05	4.92405
CLCN2	0.295962	1.61594	4.96406	1.28185e-06	1.98803e-05	4.91719
STRN3	0.359188	3.20713	4.96326	1.28669e-06	1.99323e-05	4.91361
C7orf49	0.228364	2.58676	4.96317	1.28722e-06	1.99323e-05	4.91322
CHIA	-0.897533	1.25921	-4.96056	1.30303e-06	2.01561e-05	4.9016
RILP	-0.458152	2.71283	-4.96045	1.30373e-06	2.01561e-05	4.90109
ANKS6	-0.280071	2.28602	-4.95758	1.32135e-06	2.04125e-05	4.88832
TRMT6	0.335768	2.84745	4.95508	1.33692e-06	2.06369e-05	4.87717
WDR70	0.287727	2.45687	4.95289	1.3507e-06	2.08165e-05	4.86741
METTL1	0.356109	3.2016	4.95287	1.3508e-06	2.08165e-05	4.86734
STAU1	0.273254	5.44947	4.95273	1.35172e-06	2.08165e-05	4.86669
TLK2	0.220215	2.39029	4.95098	1.3628e-06	2.09708e-05	4.85892
DNAAF5	0.296492	2.92591	4.95071	1.36454e-06	2.09811e-05	4.85771
MED8	0.270152	4.17232	4.94878	1.37694e-06	2.11553e-05	4.8491
CLDN23	-0.528694	2.99037	-4.94846	1.379e-06	2.11704e-05	4.84768
LYRM9	-0.230875	1.04183	-4.94761	1.3845e-06	2.12383e-05	4.8439
PPME1	0.297352	3.30434	4.94702	1.38829e-06	2.12799e-05	4.84129
SLC36A4	0.35304	1.76697	4.94275	1.41629e-06	2.16922e-05	4.8223
PPM1G	0.328851	5.1591	4.94208	1.42072e-06	2.17432e-05	4.81932
GHDC	-0.387462	3.38426	-4.9412	1.42655e-06	2.18072e-05	4.81543
SAP130	0.247542	3.20665	4.94112	1.42711e-06	2.18072e-05	4.81505
AC004381.6	0.277648	1.13054	4.93931	1.43923e-06	2.19752e-05	4.80701
C10orf88	0.232529	2.12407	4.93798	1.44815e-06	2.20801e-05	4.80113
ZNF229	0.44187	0.891347	4.93796	1.44833e-06	2.20801e-05	4.80101
LMF1	-0.332002	1.55198	-4.93655	1.45789e-06	2.22086e-05	4.79476
VPS72	0.36023	3.83336	4.93593	1.4621e-06	2.22528e-05	4.79201
ZFR	0.262573	3.94573	4.9357	1.46367e-06	2.22528e-05	4.79099
SCGB3A1	-1.94816	5.22274	-4.93562	1.46418e-06	2.22528e-05	4.79066
NUDT12	-0.39416	2.15684	-4.93404	1.47504e-06	2.24006e-05	4.78363
NELFE	0.358951	4.80881	4.93233	1.48686e-06	2.25477e-05	4.77604
UBXN2A	0.225741	2.12418	4.93222	1.48764e-06	2.25477e-05	4.77554
SNRPF	0.408185	3.7588	4.93214	1.48816e-06	2.25477e-05	4.77521
DLK2	0.462782	1.07578	4.93038	1.50043e-06	2.27064e-05	4.76739
SCARF1	-0.464613	2.00985	-4.93031	1.50093e-06	2.27064e-05	4.76708
RAB6B	0.492684	1.6351	4.92988	1.50394e-06	2.27344e-05	4.76517
SIL1	-0.412216	4.18169	-4.92943	1.50713e-06	2.27651e-05	4.76316
RALA	0.290736	4.42965	4.92697	1.52444e-06	2.30091e-05	4.75229
FBXL17	-0.283888	1.96349	-4.92592	1.53198e-06	2.31051e-05	4.7476
FOXA1	0.735921	4.2485	4.92113	1.56651e-06	2.36079e-05	4.7264
TTC26	0.308272	1.84446	4.9209	1.5682e-06	2.36153e-05	4.72537
TRMT61B	0.24415	2.62903	4.91942	1.57903e-06	2.37602e-05	4.71883
CAB39L	-0.342119	1.76039	-4.9192	1.58063e-06	2.37662e-05	4.71786
PTTG1	0.676048	3.36418	4.91889	1.58296e-06	2.37831e-05	4.71646
TRIM35	-0.234048	2.21385	-4.91783	1.59079e-06	2.38783e-05	4.71177
SLC25A32	0.302228	3.17812	4.9177	1.59173e-06	2.38783e-05	4.71121
CALCOCO1	-0.370988	3.18036	-4.91749	1.59326e-06	2.38832e-05	4.71029
CD207	-0.953375	1.72315	-4.91681	1.5983e-06	2.39404e-05	4.70729
ARMC8	0.246427	2.23307	4.91567	1.60685e-06	2.40502e-05	4.70222
REPS2	-0.400924	1.50316	-4.91523	1.61012e-06	2.40809e-05	4.70029
CYCS	0.39799	4.73309	4.91404	1.61909e-06	2.41968e-05	4.695
GTF2IRD2	-0.148323	0.508368	-4.9135	1.6231e-06	2.42383e-05	4.69265
MTA2	0.278872	4.59887	4.91293	1.62744e-06	2.42847e-05	4.69011
FCGBP	-0.84242	2.04526	-4.91203	1.63426e-06	2.43602e-05	4.68613
ZNF681	0.324755	1.06445	4.91194	1.63497e-06	2.43602e-05	4.68572
PPP2R1B	0.406221	2.8076	4.91026	1.64778e-06	2.45325e-05	4.6783
CEP250	0.313599	2.0012	4.9095	1.65364e-06	2.4555e-05	4.67492
PDZD11	0.336814	4.785	4.90949	1.6537e-06	2.4555e-05	4.67489
CACNG4	0.885546	1.7781	4.90944	1.65402e-06	2.4555e-05	4.6747
CISH	-0.612902	3.22342	-4.90941	1.65427e-06	2.4555e-05	4.67456
HOXA10	0.535987	0.681874	4.90864	1.6602e-06	2.46244e-05	4.67116
JAM2	-0.332416	1.37314	-4.90758	1.66845e-06	2.47282e-05	4.66644
UFD1L	0.27171	2.86192	4.90727	1.67085e-06	2.47452e-05	4.66507
ABCA8	-0.390682	0.694127	-4.90619	1.67922e-06	2.48504e-05	4.66033
CSRNP1	-0.479114	3.80735	-4.90588	1.68162e-06	2.48673e-05	4.65897
PHKB	-0.342353	3.16552	-4.901	1.72017e-06	2.54182e-05	4.63742
C7orf73	0.302838	3.82851	4.90045	1.72456e-06	2.54555e-05	4.63499
PTK6	-0.734011	3.136	-4.90036	1.72527e-06	2.54555e-05	4.6346
ITGB1BP1	0.246074	2.77386	4.90017	1.72686e-06	2.54599e-05	4.63372
PPP1R1B	-1.14719	3.02789	-4.89966	1.73096e-06	2.54889e-05	4.63147
TOMM70A	0.293367	4.04269	4.8996	1.73141e-06	2.54889e-05	4.63122
OTULIN	0.358478	2.28242	4.89894	1.73675e-06	2.55484e-05	4.62829
ERMAP	-0.306953	2.05399	-4.89519	1.76715e-06	2.59761e-05	4.6118
LIN52	0.249784	2.22192	4.89414	1.77579e-06	2.60837e-05	4.60716
HPGDS	-0.497826	1.25279	-4.89381	1.77855e-06	2.61048e-05	4.60568
PMS2	0.28476	2.06344	4.89231	1.79097e-06	2.62675e-05	4.59906
LSM14A	0.299265	4.79179	4.89134	1.79899e-06	2.63656e-05	4.59482
PDAP1	0.340497	5.30888	4.89118	1.80035e-06	2.6366e-05	4.5941
GTF2IRD2B	-0.196395	0.893557	-4.89091	1.80263e-06	2.63797e-05	4.59289
INTS4	0.236622	2.43584	4.89022	1.80838e-06	2.64442e-05	4.58987
SYT1	0.630931	1.02052	4.89004	1.80991e-06	2.64469e-05	4.58906
DUOX2	-0.672078	0.834082	-4.88919	1.81706e-06	2.65318e-05	4.58531
ACOT8	0.30256	2.67796	4.88887	1.81974e-06	2.65513e-05	4.58391
RSPO2	-0.246757	0.310873	-4.88758	1.83067e-06	2.66909e-05	4.57822
XPO6	0.244198	3.9557	4.88638	1.84084e-06	2.68194e-05	4.57295
AGER	-1.15746	3.52874	-4.88579	1.84585e-06	2.68726e-05	4.57037
RAN	0.385333	5.58936	4.88417	1.85976e-06	2.7055e-05	4.56323
FXYD3	-1.04563	4.53438	-4.88308	1.8692e-06	2.71723e-05	4.55842
PTS	0.307999	2.63703	4.88196	1.87885e-06	2.72925e-05	4.55352
PTCHD4	-0.304897	0.424081	-4.88146	1.88327e-06	2.73365e-05	4.55129
TBCB	0.394626	4.12414	4.88038	1.89263e-06	2.74522e-05	4.54658
VWA2	-0.625645	2.50569	-4.87908	1.90407e-06	2.75978e-05	4.54085
A2M	-0.679119	6.94411	-4.87819	1.91197e-06	2.7692e-05	4.53691
ZIK1	0.385302	0.944246	4.87716	1.92112e-06	2.7804e-05	4.53238
CD151	-0.501227	6.41846	-4.87551	1.93577e-06	2.79955e-05	4.52515
WDR74	0.233438	2.92161	4.87501	1.94028e-06	2.80402e-05	4.52294
HCN3	0.37691	1.46087	4.87483	1.9419e-06	2.8043e-05	4.52215
MAST1	0.25095	0.425361	4.87405	1.94892e-06	2.81239e-05	4.51872
ZFPM1	-0.287533	0.887996	-4.87299	1.95847e-06	2.82241e-05	4.51407
MTFMT	-0.185439	1.96522	-4.87296	1.95874e-06	2.82241e-05	4.51394
SYNJ2	0.362099	1.94658	4.87269	1.96118e-06	2.82336e-05	4.51276
ZNF3	0.279316	2.94814	4.87257	1.96226e-06	2.82336e-05	4.51224
CD1E	-0.543949	1.05694	-4.87137	1.9732e-06	2.83703e-05	4.50695
STEAP3	-0.593428	3.98149	-4.8702	1.9839e-06	2.85033e-05	4.50181
ANKHD1-EIF4EBP3	-0.158882	0.545035	-4.86956	1.98974e-06	2.85665e-05	4.49902
SYNGR3	0.418874	0.844406	4.86838	2.00058e-06	2.86837e-05	4.49385
COIL	0.245434	3.23192	4.86836	2.00082e-06	2.86837e-05	4.49374
FXR1	0.288117	3.32631	4.86658	2.01735e-06	2.88997e-05	4.48592
GPR137C	0.244756	0.509359	4.8662	2.02083e-06	2.89285e-05	4.48428
RCAN2	-0.669396	2.4265	-4.86541	2.02827e-06	2.90099e-05	4.48079
C17orf104	0.224392	0.211605	4.86528	2.02945e-06	2.90099e-05	4.48023
C17orf80	0.242222	2.67074	4.86476	2.03438e-06	2.90592e-05	4.47793
SC5D	0.576564	3.72693	4.86395	2.04198e-06	2.91466e-05	4.47439
MCM5	0.400054	3.07835	4.85984	2.08103e-06	2.96825e-05	4.45638
RP11-345J4.5	0.235998	1.03999	4.85896	2.08952e-06	2.97821e-05	4.45251
RNF26	0.362105	4.17557	4.85791	2.09968e-06	2.99053e-05	4.4479
EPS8	-0.552471	4.34182	-4.85762	2.10248e-06	2.99235e-05	4.44664
ZC3H15	0.264215	4.5156	4.8553	2.12506e-06	3.02231e-05	4.43649
MAML3	-0.343811	1.85226	-4.85373	2.14047e-06	3.04203e-05	4.42962
SRRT	0.311223	4.52785	4.85336	2.14411e-06	3.04501e-05	4.42801
F11	-0.33842	0.365068	-4.85086	2.169e-06	3.07814e-05	4.41704
STOX1	0.418514	1.29518	4.85011	2.17646e-06	3.0865e-05	4.41378
FBXO25	-0.312071	1.94371	-4.84933	2.18428e-06	3.09536e-05	4.41037
USP49	0.279773	1.04072	4.84898	2.18785e-06	3.0982e-05	4.40882
NMRK1	-0.33376	2.75512	-4.84863	2.19134e-06	3.10092e-05	4.4073
C19orf48	0.485934	3.77967	4.84762	2.20162e-06	3.11322e-05	4.40286
SPATA2	0.250352	2.48479	4.8462	2.21599e-06	3.1313e-05	4.39668
RBBP8	0.365845	3.27246	4.84402	2.23835e-06	3.16063e-05	4.38714
FAM50A	0.446364	5.05328	4.84386	2.24005e-06	3.16076e-05	4.38642
C19orf26	0.238093	0.521773	4.8426	2.25307e-06	3.17686e-05	4.38091
MAP1LC3B	-0.258041	4.04676	-4.84232	2.25599e-06	3.17756e-05	4.37968
ATP6V1C1	0.289508	3.89221	4.84224	2.25679e-06	3.17756e-05	4.37934
GGT6	-0.842409	1.95424	-4.83865	2.29435e-06	3.22813e-05	4.36366
RNFT2	0.404881	0.931278	4.83789	2.30232e-06	3.23704e-05	4.36036
CDKN2D	0.405598	2.48488	4.83656	2.31643e-06	3.25456e-05	4.35456
SNAPC1	0.308724	2.3919	4.83619	2.32038e-06	3.25754e-05	4.35294
TBPL1	0.259926	1.81831	4.83606	2.32186e-06	3.25754e-05	4.35234
YAE1D1	0.2872	2.46364	4.83533	2.32961e-06	3.26517e-05	4.34917
SPRYD3	-0.3055	4.13748	-4.83522	2.3308e-06	3.26517e-05	4.34868
SRSF12	0.286861	0.561306	4.83508	2.33226e-06	3.26517e-05	4.34809
PIP5K1A	0.320154	4.07477	4.83485	2.33476e-06	3.26634e-05	4.34707
TMTC3	0.348879	2.43421	4.83456	2.33783e-06	3.26832e-05	4.34582
HIST1H2BJ	0.600099	1.41229	4.83399	2.34403e-06	3.27467e-05	4.34331
P2RY12	-0.29168	0.630346	-4.83358	2.34842e-06	3.27847e-05	4.34153
DHRS12	-0.276375	2.07608	-4.83303	2.35435e-06	3.28443e-05	4.33913
CES2	-0.323581	3.24213	-4.8323	2.36225e-06	3.29218e-05	4.33595
CALCRL	-0.509448	2.36464	-4.83221	2.36325e-06	3.29218e-05	4.33555
ERAL1	0.322646	4.55285	4.83178	2.36791e-06	3.29634e-05	4.33368
TRIB3	0.528739	3.26667	4.82744	2.4155e-06	3.36023e-05	4.31478
CLTCL1	0.23079	0.686571	4.82568	2.43515e-06	3.38517e-05	4.30708
SPHK1	0.50557	1.74202	4.82384	2.4558e-06	3.40719e-05	4.29906
KLF15	-0.638911	1.67496	-4.82383	2.4559e-06	3.40719e-05	4.29902
NUP37	0.302464	2.68004	4.8238	2.45618e-06	3.40719e-05	4.29892
ISCU	-0.245362	4.15614	-4.82322	2.46272e-06	3.41386e-05	4.29639
PDK1	0.379961	1.56732	4.8208	2.49024e-06	3.44959e-05	4.28583
PDCD2L	0.385022	2.72974	4.81913	2.50937e-06	3.47364e-05	4.27857
LIN9	0.281709	1.64803	4.81701	2.53389e-06	3.50512e-05	4.26933
GPR116	-0.928532	4.7198	-4.8163	2.54214e-06	3.51407e-05	4.26624
TMBIM4	-0.345844	3.82972	-4.81583	2.54756e-06	3.51728e-05	4.26422
UBXN8	-0.305457	1.8559	-4.81579	2.54803e-06	3.51728e-05	4.26404
ARHGAP31	-0.480156	2.09408	-4.81547	2.55181e-06	3.52004e-05	4.26264
HTATSF1	0.289459	4.76623	4.8108	2.60696e-06	3.5898e-05	4.24233
RPS6KA2	-0.541072	3.88578	-4.81075	2.60755e-06	3.5898e-05	4.24212
SHE	-0.700546	1.92613	-4.81073	2.60785e-06	3.5898e-05	4.24201
RIOK1	0.302484	3.13862	4.80514	2.67536e-06	3.68016e-05	4.21774
AGA	-0.449922	3.75074	-4.80264	2.70608e-06	3.71982e-05	4.20689
EVA1C	-0.553406	2.51177	-4.80233	2.70989e-06	3.72246e-05	4.20556
ARHGAP11B	0.2245	0.632079	4.80112	2.72495e-06	3.74054e-05	4.2003
ATOH7	0.145767	0.155659	4.8004	2.734e-06	3.75036e-05	4.19715
CBX3	0.334488	5.54181	4.79787	2.7657e-06	3.79121e-05	4.1862
REPS1	0.263822	2.22542	4.79533	2.79798e-06	3.83279e-05	4.17518
ABCE1	0.299843	3.65466	4.793	2.82785e-06	3.86844e-05	4.1651
FHL1	-0.620109	2.19647	-4.793	2.82793e-06	3.86844e-05	4.16507
CPNE1	0.441245	4.99984	4.79232	2.83672e-06	3.87777e-05	4.16213
TEK	-0.397638	1.49491	-4.7905	2.86032e-06	3.90732e-05	4.15426
LZIC	0.266017	3.19758	4.78992	2.86789e-06	3.91495e-05	4.15175
GATA6	-0.576809	1.90058	-4.78945	2.87409e-06	3.9155e-05	4.1497
CLIC3	-0.917055	3.4316	-4.78945	2.87414e-06	3.9155e-05	4.14968
DCUN1D1	0.31419	2.44836	4.78944	2.87426e-06	3.9155e-05	4.14965
NOL10	0.244404	3.38725	4.78866	2.88452e-06	3.92677e-05	4.14626
ROBO4	-0.392444	1.7507	-4.78842	2.88764e-06	3.92831e-05	4.14524
AP4S1	0.264832	1.34255	4.78692	2.90741e-06	3.95247e-05	4.13876
PRSS12	-0.669732	1.42875	-4.78658	2.91199e-06	3.95597e-05	4.13727
DHCR7	0.482091	4.1318	4.7861	2.91828e-06	3.96178e-05	4.13522
UST	-0.504629	1.47205	-4.78576	2.9229e-06	3.96533e-05	4.13371
GPATCH1	0.243292	2.01518	4.78516	2.9308e-06	3.97331e-05	4.13115
C9orf156	-0.203204	1.80682	-4.78441	2.94094e-06	3.98432e-05	4.12787
TMEM185A	0.200174	1.51402	4.78374	2.94984e-06	3.99363e-05	4.12501
PRR19	0.275672	0.803866	4.78359	2.95197e-06	3.99378e-05	4.12432
ITM2A	-0.511528	2.87465	-4.78336	2.95505e-06	3.99519e-05	4.12333
RAB6A	0.278334	4.97565	4.78249	2.9667e-06	4.00661e-05	4.1196
SMPD4	0.299916	3.33485	4.78229	2.96939e-06	4.00661e-05	4.11874
MED20	0.296689	3.12727	4.78228	2.96959e-06	4.00661e-05	4.11867
CLEC9A	-0.118997	0.204005	-4.7794	3.00884e-06	4.05679e-05	4.10621
RUVBL1	0.354962	3.1828	4.77828	3.02425e-06	4.07478e-05	4.10136
NANP	0.258162	1.83724	4.77723	3.03863e-06	4.09136e-05	4.09685
KRTAP5-6	0.0391793	0.0378115	4.77592	3.05688e-06	4.11312e-05	4.09117
PHYKPL	-0.364275	2.33542	-4.77487	3.07147e-06	4.1295e-05	4.08665
GNB2L1	-0.379613	7.32082	-4.77462	3.07499e-06	4.1295e-05	4.08557
COA1	0.279273	2.38449	4.7746	3.07534e-06	4.1295e-05	4.08546
CD1A	-0.828036	1.50777	-4.77326	3.09415e-06	4.15193e-05	4.07967
ZNF280B	0.303671	0.692128	4.77285	3.0998e-06	4.15668e-05	4.07794
PSMA2	0.125887	1.07906	4.772	3.11188e-06	4.17005e-05	4.07425
TK2	-0.343662	2.57406	-4.76607	3.19696e-06	4.28049e-05	4.04865
TCF21	-0.435618	0.971353	-4.76573	3.20179e-06	4.28049e-05	4.04721
SPINK5	-0.93022	1.90585	-4.76571	3.20212e-06	4.28049e-05	4.04712
CCDC174	-0.168164	2.64283	-4.7656	3.20374e-06	4.28049e-05	4.04664
ATP2C2	-0.570479	2.38695	-4.76542	3.2064e-06	4.28049e-05	4.04585
C8orf34	-0.246405	0.386928	-4.76535	3.20733e-06	4.28049e-05	4.04557
ZNF850	0.248632	0.586162	4.76473	3.21642e-06	4.28973e-05	4.04289
MED12L	0.136581	0.152796	4.76335	3.23672e-06	4.31316e-05	4.03692
KPNB1	0.302546	5.23145	4.76323	3.23837e-06	4.31316e-05	4.03643
NUDT18	-0.367663	2.35219	-4.76271	3.24606e-06	4.32048e-05	4.03418
FBXO38	-0.30213	2.63236	-4.76219	3.25373e-06	4.32777e-05	4.03194
PSMB3	0.416909	6.59371	4.75836	3.3109e-06	4.40084e-05	4.01541
EIF2B5	0.244435	3.42701	4.75779	3.31942e-06	4.40919e-05	4.01297
ACCS	-0.430463	1.9374	-4.75652	3.33864e-06	4.43174e-05	4.00749
PTK2B	-0.40713	2.78055	-4.75622	3.34321e-06	4.43316e-05	4.0062
HKDC1	-0.705832	2.36568	-4.75615	3.34421e-06	4.43316e-05	4.00591
UBE2O	0.296732	3.15285	4.755	3.36172e-06	4.45338e-05	4.00096
NELFCD	0.330323	3.95018	4.7542	3.37386e-06	4.46645e-05	3.99754
SEH1L	0.29265	2.40151	4.75251	3.39987e-06	4.49786e-05	3.99025
UTP23	0.299665	2.53491	4.75234	3.4025e-06	4.49832e-05	3.98952
SNRPN	-0.546808	3.88917	-4.75215	3.40541e-06	4.49915e-05	3.98871
EXOSC2	0.258351	2.67106	4.75175	3.41165e-06	4.50438e-05	3.98697
ACYP1	0.365067	1.93789	4.75155	3.41469e-06	4.50539e-05	3.98612
FAM131C	0.177892	0.212078	4.75134	3.41794e-06	4.50666e-05	3.98522
NRBP1	0.248186	4.44315	4.74939	3.44831e-06	4.54365e-05	3.97683
BMP2	-0.720754	2.63376	-4.74896	3.45496e-06	4.54938e-05	3.975
TRRAP	0.34474	3.13944	4.7476	3.47636e-06	4.5745e-05	3.96914
SUMF1	-0.291842	2.98495	-4.74732	3.48076e-06	4.57724e-05	3.96794
CTB-102L5.4	0.439155	0.785604	4.74566	3.50703e-06	4.60871e-05	3.96081
TMEM92	-0.59265	2.77348	-4.74542	3.51092e-06	4.61074e-05	3.95976
SIX4	0.435946	1.9365	4.74268	3.55478e-06	4.66254e-05	3.94798
ALG3	0.372044	4.02988	4.74266	3.5551e-06	4.66254e-05	3.94789
KLC2	0.355606	2.93772	4.74203	3.56523e-06	4.67272e-05	3.94519
POLR3G	0.310631	0.995898	4.74115	3.57937e-06	4.68814e-05	3.94144
ZMPSTE24	0.280368	4.66644	4.74002	3.59786e-06	4.70923e-05	3.93655
KIF1A	0.893998	0.941969	4.73796	3.63153e-06	4.75014e-05	3.92771
IFITM2	-0.600977	6.11091	-4.73663	3.65339e-06	4.77453e-05	3.92202
ULBP1	0.311487	0.552675	4.73653	3.65501e-06	4.77453e-05	3.9216
TMEM39A	0.277898	3.15562	4.73545	3.67301e-06	4.79486e-05	3.91694
TMEM182	0.256937	1.43832	4.73522	3.67675e-06	4.79656e-05	3.91597
DGUOK	0.269432	4.84637	4.73355	3.70466e-06	4.82978e-05	3.9088
KDELR2	0.323389	6.57254	4.733	3.71383e-06	4.83609e-05	3.90645
RIBC2	0.464452	1.30791	4.73297	3.71441e-06	4.83609e-05	3.90631
NEIL3	0.522626	1.14424	4.72899	3.78181e-06	4.9206e-05	3.88925
SMARCD1	0.286775	3.74754	4.72605	3.83233e-06	4.98183e-05	3.87666
CD40LG	-0.32429	0.823194	-4.72592	3.83452e-06	4.98183e-05	3.87612
AKIRIN2	0.273536	4.22537	4.72581	3.83646e-06	4.98183e-05	3.87564
PBK	0.682211	2.11029	4.72495	3.85134e-06	4.99786e-05	3.87197
ZGRF1	0.214352	0.661593	4.72382	3.87111e-06	5.02022e-05	3.86711
MTX1	0.306598	2.89288	4.72264	3.89182e-06	5.04376e-05	3.86205
FAM171B	0.42495	1.18256	4.72129	3.91564e-06	5.07129e-05	3.85626
SLC2A5	0.386268	0.969256	4.71914	3.95377e-06	5.11732e-05	3.84707
ZNF92	0.334424	2.19083	4.71697	3.99256e-06	5.16414e-05	3.83781
ASUN	0.336523	3.00647	4.71602	4.00966e-06	5.18284e-05	3.83376
PARM1	-0.837061	4.96342	-4.71459	4.03568e-06	5.21306e-05	3.82763
BRD9	0.312609	2.68494	4.71416	4.04348e-06	5.21972e-05	3.8258
POLR2H	0.326954	4.11765	4.71365	4.05284e-06	5.22838e-05	3.8236
GTPBP2	0.294493	4.09769	4.71284	4.06755e-06	5.2434e-05	3.82017
ARL6IP1	0.332626	5.93356	4.71251	4.07361e-06	5.2434e-05	3.81876
EMC3	-0.272973	3.95415	-4.71244	4.07491e-06	5.2434e-05	3.81845
CSTF2	0.299242	3.46409	4.71243	4.07512e-06	5.2434e-05	3.8184
HNRNPA2B1	0.228327	6.59084	4.71179	4.08693e-06	5.25516e-05	3.81566
MALL	-0.691056	2.9301	-4.71074	4.10627e-06	5.27659e-05	3.81118
RASSF5	-0.404729	2.83762	-4.71027	4.11507e-06	5.28445e-05	3.80915
TFR2	0.326014	0.715514	4.70805	4.15636e-06	5.33399e-05	3.79969
C8orf76	0.335699	2.31183	4.7074	4.16847e-06	5.34605e-05	3.79693
MRPL2	0.325939	3.61059	4.70716	4.17295e-06	5.34833e-05	3.79591
MRPL48	0.306728	2.5821	4.70601	4.19459e-06	5.37256e-05	3.79101
PLEKHA8	0.302024	1.65201	4.70571	4.20029e-06	5.37637e-05	3.78972
ISL2	0.158262	0.209022	4.70297	4.25236e-06	5.43949e-05	3.77804
CPSF2	0.266485	2.6593	4.70149	4.28082e-06	5.47235e-05	3.77171
SF3A3	0.2387	4.15858	4.70092	4.29191e-06	5.48297e-05	3.76926
BBS4	-0.275799	2.43138	-4.69887	4.3315e-06	5.5281e-05	3.76055
SNRPA1	0.296109	3.20737	4.69881	4.33285e-06	5.5281e-05	3.76026
CTSD	-0.587433	8.61735	-4.69827	4.34327e-06	5.53781e-05	3.75798
KHDRBS1	0.206783	5.64747	4.69779	4.35258e-06	5.54609e-05	3.75595
C15orf59	-0.277169	0.393677	-4.69743	4.3598e-06	5.55171e-05	3.75438
DSP	0.919064	4.79124	4.69571	4.39357e-06	5.5911e-05	3.74706
ALG8	0.304114	3.70069	4.69495	4.40866e-06	5.60275e-05	3.74381
PPIL1	0.36336	4.36866	4.69485	4.41054e-06	5.60275e-05	3.74341
EIF2B1	0.222171	4.00651	4.69481	4.41126e-06	5.60275e-05	3.74325
MEA1	0.34699	5.83193	4.69373	4.43289e-06	5.6266e-05	3.73862
VPS25	0.300528	4.47464	4.6929	4.44932e-06	5.64382e-05	3.73511
FOXB1	0.370642	0.353093	4.69263	4.4547e-06	5.64701e-05	3.73396
P3H1	0.339258	2.77992	4.69181	4.47123e-06	5.66432e-05	3.73045
SAC3D1	0.3824	2.76051	4.69004	4.50683e-06	5.70576e-05	3.72293
TFG	0.301063	4.67034	4.68888	4.53048e-06	5.73134e-05	3.71797
MAMDC2	-0.585108	1.50186	-4.68876	4.53285e-06	5.73134e-05	3.71748
SF3B4	0.356027	5.61298	4.68779	4.55256e-06	5.75256e-05	3.71336
OLA1	0.308844	3.86024	4.68731	4.56243e-06	5.76134e-05	3.71131
PSMB1	0.319524	5.74609	4.68669	4.57509e-06	5.77363e-05	3.70868
FLRT3	-0.748826	2.88079	-4.68384	4.63391e-06	5.84251e-05	3.69657
SNRPC	0.365411	5.85023	4.68376	4.63559e-06	5.84251e-05	3.69623
MRPS24	0.337695	2.15302	4.68259	4.66008e-06	5.86961e-05	3.69124
BYSL	0.393692	3.61949	4.6822	4.66823e-06	5.87613e-05	3.68958
NT5M	0.332913	1.17326	4.68184	4.67574e-06	5.88182e-05	3.68806
GSPT2	-0.50546	2.09668	-4.68078	4.69795e-06	5.906e-05	3.68356
MR1	-0.373715	2.7947	-4.68036	4.70682e-06	5.91337e-05	3.68178
ELP3	-0.294512	2.8371	-4.68003	4.71386e-06	5.91845e-05	3.68036
SFTPC	-1.96676	4.6363	-4.67847	4.74693e-06	5.95618e-05	3.67373
YWHAZ	0.34049	6.85098	4.67804	4.75603e-06	5.9638e-05	3.67192
HMCES	0.289434	4.32675	4.6773	4.77178e-06	5.97975e-05	3.66879
PGP	0.326728	3.00889	4.67678	4.78289e-06	5.98631e-05	3.66658
PTH1R	-0.30199	0.78154	-4.67677	4.7831e-06	5.98631e-05	3.66654
CCHCR1	0.356432	2.79495	4.67638	4.79162e-06	5.99317e-05	3.66485
SMG5	0.328209	4.85681	4.67501	4.82108e-06	6.02591e-05	3.65904
IGFBP3	0.786765	5.53172	4.67488	4.82391e-06	6.02591e-05	3.65849
C11orf63	-0.297794	1.00975	-4.67358	4.85204e-06	6.05722e-05	3.65298
ZUFSP	0.226161	1.95823	4.67176	4.89181e-06	6.103e-05	3.64524
TRIM41	-0.247632	1.89505	-4.67081	4.91253e-06	6.12498e-05	3.64124
RALY	0.294168	4.79558	4.67021	4.92574e-06	6.13756e-05	3.63869
HNRNPR	0.258165	4.15024	4.66803	4.97408e-06	6.19387e-05	3.62944
RIPK2	0.374665	3.24337	4.66752	4.98531e-06	6.20395e-05	3.6273
RRP36	0.269457	4.3355	4.66689	4.99949e-06	6.21767e-05	3.62461
PTPRU	-0.666104	3.50978	-4.66518	5.03791e-06	6.26149e-05	3.61735
KLHL31	0.176036	0.288727	4.66178	5.115e-06	6.35331e-05	3.60296
PDE4A	-0.38191	2.66498	-4.66048	5.14488e-06	6.38639e-05	3.59744
GPR180	0.277075	1.77312	4.65937	5.17035e-06	6.41397e-05	3.59276
NDUFB5	0.290619	3.5488	4.65887	5.18182e-06	6.42415e-05	3.59067
PHF11	-0.261659	2.70086	-4.65783	5.20612e-06	6.45022e-05	3.58623
TOP3A	0.278027	2.33265	4.65707	5.22364e-06	6.46387e-05	3.58305
MORF4L2	0.28052	6.44927	4.65707	5.22369e-06	6.46387e-05	3.58304
LMO7	-0.497065	4.00481	-4.6567	5.23242e-06	6.47061e-05	3.58146
CLDN2	-1.22832	2.03447	-4.65486	5.2756e-06	6.51992e-05	3.57367
KCNJ14	0.192819	0.505501	4.65457	5.28231e-06	6.52412e-05	3.57247
MCM3	0.42272	4.84099	4.65419	5.29129e-06	6.53112e-05	3.57086
GZMB	0.638899	2.29912	4.65308	5.31758e-06	6.55946e-05	3.56616
PEX10	0.251216	2.5174	4.65169	5.35063e-06	6.59609e-05	3.56029
TIGD7	0.191957	0.784633	4.65045	5.38032e-06	6.62856e-05	3.55505
ZBTB10	0.472002	2.43532	4.64992	5.39303e-06	6.64006e-05	3.55282
ERH	0.323729	6.05717	4.64977	5.39679e-06	6.64055e-05	3.55215
LTA4H	-0.40985	4.93637	-4.64936	5.40656e-06	6.64842e-05	3.55044
ARSD	-0.479677	4.17834	-4.64907	5.4136e-06	6.65107e-05	3.54921
EXOC3	0.267742	3.266	4.64899	5.41547e-06	6.65107e-05	3.54888
ENOPH1	0.261077	4.60722	4.64746	5.45254e-06	6.69244e-05	3.54242
RNF125	-0.302086	1.19534	-4.64587	5.49146e-06	6.73601e-05	3.53568
GBX2	0.184833	0.129135	4.64572	5.49501e-06	6.73618e-05	3.53507
TNPO3	0.252496	3.93713	4.64489	5.51537e-06	6.75693e-05	3.53156
ARHGEF28	-0.366162	1.17877	-4.64463	5.52168e-06	6.76045e-05	3.53048
ACSM1	-0.194793	0.431187	-4.64439	5.52761e-06	6.76352e-05	3.52946
SH2B2	0.352964	1.73398	4.64306	5.56059e-06	6.79965e-05	3.52383
CSAG1	0.92455	0.761141	4.64245	5.57558e-06	6.81375e-05	3.52128
LRRC8D	0.292537	2.85977	4.64137	5.60253e-06	6.84245e-05	3.51671
KIAA0430	-0.308387	3.21881	-4.64038	5.62729e-06	6.86843e-05	3.51253
AGO2	0.388214	2.39009	4.64019	5.63213e-06	6.87008e-05	3.51172
NCBP2	0.273858	4.14682	4.63988	5.63992e-06	6.87533e-05	3.51041
BAI2	0.333372	0.80525	4.63973	5.64354e-06	6.8755e-05	3.5098
RASGRP4	-0.218783	0.648721	-4.63878	5.66753e-06	6.90046e-05	3.50579
TESC	-1.31478	4.16814	-4.63823	5.68147e-06	6.91316e-05	3.50346
SRM	0.424709	5.02787	4.63705	5.71141e-06	6.94529e-05	3.49848
ENOX2	0.239058	2.19432	4.63673	5.71949e-06	6.95084e-05	3.49714
IFT52	0.30054	3.5348	4.63659	5.72313e-06	6.95098e-05	3.49654
ELN	-0.764575	3.50561	-4.63594	5.7396e-06	6.96565e-05	3.49382
RPL3	-0.38068	8.38613	-4.63584	5.74228e-06	6.96565e-05	3.49338
SNRNP27	0.211883	3.79871	4.63191	5.84334e-06	7.08388e-05	3.47685
MINA	0.241623	2.21887	4.63173	5.84818e-06	7.08539e-05	3.47607
CABLES2	0.376393	2.43532	4.6311	5.86448e-06	7.10077e-05	3.47343
SATB1	-0.384007	1.52334	-4.6306	5.87755e-06	7.11223e-05	3.47132
RAB10	0.267983	5.62386	4.63021	5.88776e-06	7.12022e-05	3.46968
HYAL1	-0.732839	2.28972	-4.62989	5.89604e-06	7.12586e-05	3.46835
B4GALT5	0.358445	4.75631	4.62848	5.9331e-06	7.16625e-05	3.46241
ANKRD27	0.279251	2.61951	4.62695	5.97381e-06	7.20743e-05	3.45594
ALPL	-1.11877	4.18008	-4.62692	5.97451e-06	7.20743e-05	3.45583
PLXNA2	-0.507859	2.54125	-4.62615	5.99488e-06	7.22759e-05	3.4526
GTF3C3	0.232902	2.65446	4.62256	6.09143e-06	7.3395e-05	3.43747
LARGE	-0.444487	1.60875	-4.62213	6.10282e-06	7.34874e-05	3.4357
FAM126A	0.493811	1.81703	4.62101	6.13342e-06	7.38107e-05	3.43097
MST1R	-0.51712	3.1128	-4.62052	6.14675e-06	7.3926e-05	3.42891
MPHOSPH8	-0.261191	3.48154	-4.61965	6.17048e-06	7.41662e-05	3.42526
TIE1	-0.38063	2.04292	-4.61752	6.22917e-06	7.47865e-05	3.4163
SH2D3C	-0.343012	2.02225	-4.6175	6.22968e-06	7.47865e-05	3.41622
ST6GALNAC4	-0.551539	3.9372	-4.61686	6.24747e-06	7.49544e-05	3.41352
ELK1	0.251313	3.49269	4.61648	6.25795e-06	7.50345e-05	3.41194
PRDM6	-0.281112	0.726166	-4.61632	6.26223e-06	7.50402e-05	3.41129
HOMER2	-0.387928	1.12784	-4.61603	6.27048e-06	7.50594e-05	3.41004
NAA15	0.291076	2.72597	4.61599	6.27145e-06	7.50594e-05	3.40989
C10orf11	-0.259655	1.18446	-4.61341	6.34362e-06	7.5877e-05	3.39906
RPS6KB1	0.280501	2.74796	4.61264	6.36529e-06	7.60901e-05	3.39583
ATP2C1	0.328806	3.89739	4.61249	6.36947e-06	7.60939e-05	3.39521
RP9	0.251026	2.46085	4.61213	6.3797e-06	7.617e-05	3.39369
ZNF107	0.361852	1.62278	4.61081	6.41708e-06	7.65699e-05	3.38816
FLAD1	0.349053	3.83158	4.61022	6.43411e-06	7.67267e-05	3.38565
WRNIP1	0.270068	4.1019	4.60996	6.44153e-06	7.67686e-05	3.38456
HSPD1	0.413049	6.28248	4.60977	6.44683e-06	7.67854e-05	3.38378
BANF1	0.412496	5.98547	4.60947	6.45529e-06	7.68398e-05	3.38254
PRPF19	0.326948	5.452	4.6086	6.48042e-06	7.70924e-05	3.37886
GTPBP4	0.334034	3.37301	4.60776	6.5045e-06	7.73321e-05	3.37535
DDIT3	0.468261	3.92729	4.60727	6.51868e-06	7.7454e-05	3.37329
STAMBP	0.187553	2.86433	4.60702	6.52589e-06	7.7493e-05	3.37224
ZFP2	-0.195022	0.545451	-4.60637	6.54472e-06	7.76698e-05	3.36951
ARHGAP44	-0.41814	1.73975	-4.60573	6.56324e-06	7.78427e-05	3.36684
PAQR8	-0.486724	2.03396	-4.60425	6.60625e-06	7.82901e-05	3.36065
ZC3HAV1L	0.382554	2.02432	4.60416	6.60891e-06	7.82901e-05	3.36027
PDCD10	0.328684	3.65135	4.60362	6.62485e-06	7.84319e-05	3.35799
CCT3	0.3858	6.37161	4.60327	6.63509e-06	7.85059e-05	3.35653
SLC25A19	0.281926	1.94849	4.60149	6.68741e-06	7.90776e-05	3.34909
SCN7A	-0.523594	1.30166	-4.59756	6.80484e-06	8.03765e-05	3.33262
CCL11	0.48472	1.04957	4.59754	6.80542e-06	8.03765e-05	3.33254
PSMG1	0.350856	3.26239	4.59736	6.81066e-06	8.03845e-05	3.33181
PHLDB3	0.304194	1.54497	4.59725	6.81425e-06	8.03845e-05	3.33131
ENY2	0.25499	3.18854	4.59572	6.86034e-06	8.08798e-05	3.32493
POLD1	0.35578	2.87009	4.59437	6.90133e-06	8.13144e-05	3.31929
ACTR3B	0.222806	1.18425	4.59353	6.92703e-06	8.15684e-05	3.31577
SEMA4A	-0.493943	2.9639	-4.58938	7.05513e-06	8.30273e-05	3.29843
RNF121	0.21686	3.02445	4.5884	7.08575e-06	8.33379e-05	3.29433
CEP97	0.272199	1.27869	4.58696	7.13094e-06	8.37709e-05	3.28831
DET1	-0.239784	1.60741	-4.58696	7.13107e-06	8.37709e-05	3.2883
SLC6A8	0.648915	2.77324	4.58668	7.1398e-06	8.38236e-05	3.28714
FTSJ2	0.277224	3.75388	4.58477	7.20022e-06	8.44602e-05	3.27916
CYYR1	-0.348871	2.05884	-4.58464	7.20431e-06	8.44602e-05	3.27862
UNC45B	-0.0418784	0.0669897	-4.58456	7.20688e-06	8.44602e-05	3.27829
RMI1	0.319285	2.4546	4.58442	7.21144e-06	8.44634e-05	3.27769
PIWIL3	0.260471	0.133261	4.58353	7.23984e-06	8.47456e-05	3.27397
DLL3	0.723514	0.817175	4.58323	7.24935e-06	8.48067e-05	3.27273
NSUN5	0.329053	3.28178	4.58295	7.2583e-06	8.4861e-05	3.27156
ZNF730	0.248105	0.326823	4.58187	7.29306e-06	8.52168e-05	3.26704
PCDH12	-0.337023	1.76019	-4.58065	7.33241e-06	8.56258e-05	3.26195
RNF7	0.264328	4.24308	4.57943	7.37177e-06	8.60346e-05	3.25688
FHIT	-0.231687	1.03923	-4.57837	7.40633e-06	8.63867e-05	3.25245
TFRC	0.593592	4.00276	4.57779	7.42537e-06	8.65576e-05	3.25002
ZSWIM1	0.236956	2.65909	4.57684	7.45642e-06	8.68682e-05	3.24608
NOM1	0.225486	2.0765	4.57582	7.49018e-06	8.72099e-05	3.2418
DNAJC11	0.243254	2.8648	4.57545	7.50231e-06	8.72996e-05	3.24027
ABI3BP	-0.468244	1.45511	-4.57459	7.53069e-06	8.75782e-05	3.2367
ATP2B4	-0.481834	4.12522	-4.57341	7.5698e-06	8.7981e-05	3.2318
MTFR1	0.41304	3.20878	4.57268	7.59445e-06	8.82156e-05	3.22872
CHORDC1	0.32429	1.86097	4.57198	7.6177e-06	8.84335e-05	3.22583
TNS1	-0.520848	3.88714	-4.5711	7.64739e-06	8.87259e-05	3.22215
SLC39A8	-0.572087	3.92592	-4.57062	7.6636e-06	8.88158e-05	3.22014
FATE1	0.155035	0.309013	4.5706	7.66414e-06	8.88158e-05	3.22008
FCGRT	-0.453824	5.23171	-4.56958	7.69871e-06	8.91639e-05	3.21582
FARSB	0.290819	3.90235	4.56832	7.74152e-06	8.96071e-05	3.21057
HNF1B	-0.601435	2.47634	-4.56801	7.75219e-06	8.9678e-05	3.20927
ABCF3	0.235573	3.56504	4.56574	7.82988e-06	9.05235e-05	3.19983
IL12B	-0.175095	0.279586	-4.56548	7.83879e-06	9.05734e-05	3.19876
GGH	0.705666	2.75592	4.5646	7.86926e-06	9.08723e-05	3.19509
MRPL53	0.228337	1.67972	4.56369	7.90061e-06	9.1171e-05	3.19133
KCMF1	0.211477	3.17288	4.56358	7.90439e-06	9.1171e-05	3.19087
FSD1	0.276197	0.281854	4.56242	7.94495e-06	9.15611e-05	3.18603
FANCM	0.208653	0.837095	4.56235	7.9475e-06	9.15611e-05	3.18573
MED7	-0.212918	2.14811	-4.56184	7.9651e-06	9.17103e-05	3.18364
SEPT7	0.25219	4.01291	4.56168	7.97072e-06	9.17215e-05	3.18297
HNRNPL	0.19177	5.03602	4.56106	7.99259e-06	9.19195e-05	3.18038
MAGEA12	0.867533	0.695272	4.56084	8.00022e-06	9.19535e-05	3.17947
BUB3	0.26798	3.5016	4.55772	8.11066e-06	9.31223e-05	3.1665
UBE2F	0.20887	3.073	4.5577	8.11135e-06	9.31223e-05	3.16642
FAM168A	0.32059	3.17432	4.55705	8.13475e-06	9.33365e-05	3.1637
DMBT1	-1.16194	2.79656	-4.55658	8.15142e-06	9.34734e-05	3.16176
UBE2D1	0.279613	3.2098	4.55642	8.15712e-06	9.34844e-05	3.1611
NKAIN1	0.39933	0.378017	4.55602	8.1715e-06	9.35948e-05	3.15944
SCLT1	0.220574	1.06701	4.55533	8.19632e-06	9.38246e-05	3.15657
BUD31	0.338341	4.32701	4.55462	8.22176e-06	9.40611e-05	3.15364
TNFRSF10A	-0.394401	2.84713	-4.55397	8.24528e-06	9.42755e-05	3.15093
SPRY2	-0.418426	3.43835	-4.55152	8.33439e-06	9.52392e-05	3.14076
EXOSC3	0.271519	2.61339	4.54648	8.52083e-06	9.726e-05	3.11984
SEC61G	0.388105	5.11234	4.54647	8.5211e-06	9.726e-05	3.11981
WIPI1	0.292605	3.14086	4.5455	8.55736e-06	9.76028e-05	3.11579
LTBP4	-0.520534	3.37086	-4.5454	8.56104e-06	9.76028e-05	3.11539
NPLOC4	0.259648	4.22025	4.54334	8.63897e-06	9.84343e-05	3.10682
HS2ST1	0.340246	2.85376	4.54135	8.71433e-06	9.92356e-05	3.0986
CLEC3B	-0.66859	2.58457	-4.54044	8.74916e-06	9.95608e-05	3.09483
USP54	-0.379528	2.81268	-4.54034	8.75298e-06	9.95608e-05	3.09442
SRD5A1	0.404936	2.14279	4.53992	8.76925e-06	9.96882e-05	3.09266
CNTNAP2	0.503092	0.535062	4.53928	8.79384e-06	9.99102e-05	3.09001
PYCR1	0.588816	5.19285	4.53812	8.83868e-06	0.000100362	3.0852
RAC3	0.65776	3.03966	4.53693	8.88488e-06	0.000100786	3.08028
RAMP3	-0.507897	2.9776	-4.53689	8.88626e-06	0.000100786	3.08013
FHL5	-0.363543	0.916779	-4.53622	8.91254e-06	0.00010099	3.07734
PRDM16	-0.507767	1.24536	-4.53617	8.91448e-06	0.00010099	3.07713
POLR2G	0.291573	4.75701	4.53349	9.01935e-06	0.000102119	3.06607
ESD	-0.273344	4.29559	-4.5329	9.04277e-06	0.000102325	3.06362
ERGIC2	0.299557	3.41664	4.53273	9.0497e-06	0.000102345	3.06289
CAPN3	-0.274548	0.522819	-4.53235	9.06444e-06	0.000102436	3.06136
HENMT1	0.528714	1.99861	4.53226	9.06811e-06	0.000102436	3.06097
PTCH1	-0.282338	1.01324	-4.53135	9.10414e-06	0.000102784	3.05722
DOK4	-0.617288	3.53788	-4.5311	9.11412e-06	0.000102838	3.05619
RNFT1	0.300541	2.46366	4.53073	9.1289e-06	0.000102941	3.05465
ZFP64	0.223024	1.96159	4.53061	9.1337e-06	0.000102941	3.05416
MYH11	-0.645532	2.35695	-4.52987	9.16349e-06	0.000103218	3.05108
VPS36	-0.291339	3.31423	-4.52951	9.17769e-06	0.000103319	3.04961
PSMA7	0.342097	6.49878	4.52801	9.23831e-06	0.000103942	3.04339
PDK3	0.39245	2.05357	4.52622	9.31057e-06	0.000104695	3.03602
MTHFD1	0.311151	3.1236	4.52499	9.36091e-06	0.000105201	3.03093
MYCT1	-0.334513	1.68231	-4.52457	9.37818e-06	0.000105335	3.02918
NAA50	0.325916	4.32871	4.52356	9.41934e-06	0.000105737	3.02504
SGCA	-0.400985	1.154	-4.52341	9.42554e-06	0.000105746	3.02442
LRP12	0.358695	1.47893	4.52316	9.43579e-06	0.000105801	3.02339
NCOA3	0.330803	3.41434	4.52269	9.45538e-06	0.00010596	3.02143
UBE2H	0.28087	4.98137	4.52238	9.46836e-06	0.000106029	3.02014
MT1G	0.724989	1.86474	4.52228	9.47224e-06	0.000106029	3.01975
SLU7	-0.218406	3.45345	-4.52179	9.49242e-06	0.000106194	3.01774
SNX33	-0.269434	3.06622	-4.52096	9.52704e-06	0.00010646	3.0143
BDH2	-0.365542	2.99288	-4.52096	9.52707e-06	0.00010646	3.01429
CIRBP	-0.384094	4.95379	-4.52083	9.53237e-06	0.00010646	3.01377
PTPRB	-0.433194	1.7666	-4.52014	9.56122e-06	0.000106722	3.01091
MTPAP	0.226903	2.04703	4.51933	9.59489e-06	0.000107037	3.00759
ZCCHC11	0.296074	1.69468	4.51917	9.60165e-06	0.000107052	3.00692
YEATS4	0.364437	3.321	4.51855	9.62788e-06	0.000107284	3.00434
NHLRC1	0.339583	1.64491	4.51811	9.64624e-06	0.000107371	3.00254
FAM63A	-0.362158	3.18328	-4.5181	9.64661e-06	0.000107371	3.0025
GPR158	0.247358	0.290024	4.51751	9.67175e-06	0.00010759	3.00004
DHRS11	0.293511	1.68677	4.51669	9.70634e-06	0.000107914	2.99667
CBR4	-0.286916	2.25676	-4.51589	9.74001e-06	0.000108227	2.9934
SIKE1	0.302363	2.88934	4.51564	9.75078e-06	0.000108286	2.99235
TSEN54	0.324368	3.67908	4.51468	9.7918e-06	0.00010868	2.98838
C14orf159	-0.364198	2.58263	-4.51406	9.81823e-06	0.000108888	2.98583
SRSF2	0.221261	5.51796	4.51398	9.82157e-06	0.000108888	2.98551
DNAJC6	0.362345	0.950077	4.51328	9.8514e-06	0.000109104	2.98265
ECSCR	-0.158361	0.847114	-4.51327	9.85209e-06	0.000109104	2.98258
CHD7	0.392245	1.7369	4.51266	9.87825e-06	0.000109318	2.98007
RECQL	0.384735	2.76114	4.51256	9.88252e-06	0.000109318	2.97967
C1QL4	0.107823	0.0972244	4.51212	9.90159e-06	0.000109467	2.97784
CEP89	0.236023	2.01491	4.51072	9.96211e-06	0.000110063	2.97208
NOD1	-0.393088	2.21084	-4.51062	9.96662e-06	0.000110063	2.97166
TSACC	0.269981	0.770454	4.51034	9.97863e-06	0.000110134	2.97052
PDE6D	0.220444	2.80397	4.50698	1.01258e-05	0.000111676	2.95668
SF3B2	0.246787	4.74365	4.50689	1.01297e-05	0.000111676	2.95632
CRABP1	0.833808	0.990177	4.5063	1.01558e-05	0.000111902	2.95388
NRGN	-0.894377	3.66385	-4.5053	1.02003e-05	0.000112271	2.94975
TRIM8	-0.401319	5.74799	-4.50528	1.02007e-05	0.000112271	2.94971
MTA3	0.22777	2.44166	4.50452	1.02348e-05	0.000112583	2.94656
ZNF783	0.306968	1.82518	4.50434	1.02428e-05	0.000112608	2.94582
NME5	-0.425785	1.13807	-4.50303	1.03013e-05	0.000113146	2.94044
FOLR2	-0.656438	3.19258	-4.50299	1.03032e-05	0.000113146	2.94026
JMJD6	0.245193	2.53149	4.50271	1.03159e-05	0.000113222	2.9391
ZDHHC7	-0.33905	4.54485	-4.49754	1.05502e-05	0.000115729	2.91788
EIF2S1	0.278221	3.74277	4.49715	1.05682e-05	0.000115863	2.91626
EIF5A2	0.276104	1.01903	4.49428	1.07006e-05	0.000117249	2.9045
TUBB2B	0.965708	1.72017	4.49231	1.0793e-05	0.000118195	2.89638
CFTR	-0.611332	1.34005	-4.4917	1.08214e-05	0.000118441	2.89389
ZNF567	0.237479	1.36474	4.4914	1.08357e-05	0.000118531	2.89264
SULT1A1	-0.394087	1.72439	-4.49016	1.08941e-05	0.000119104	2.88757
U2SURP	0.309487	3.391	4.48774	1.10092e-05	0.000120296	2.87763
GARS	0.334348	5.01858	4.48719	1.10355e-05	0.000120516	2.87538
ARHGAP24	-0.299744	1.46096	-4.48577	1.11036e-05	0.000121193	2.86957
OTUD6B	0.339033	2.15205	4.48342	1.12174e-05	0.000122367	2.85994
C12orf56	0.324049	0.388861	4.48216	1.12789e-05	0.00012291	2.85477
TSPAN8	-1.22117	3.74445	-4.48214	1.12797e-05	0.00012291	2.85471
GAS8	-0.288302	2.34614	-4.48158	1.13074e-05	0.000123144	2.85239
CEP131	0.4071	2.68467	4.48105	1.13334e-05	0.00012336	2.85022
GLDC	0.572378	0.826998	4.48005	1.13822e-05	0.000123823	2.84615
THSD4	-0.346614	1.23859	-4.47959	1.14054e-05	0.000124006	2.84423
NPC2	-0.695828	7.28039	-4.47846	1.14612e-05	0.000124544	2.83962
FAM131A	0.228634	1.9901	4.47741	1.15133e-05	0.000125042	2.83534
AOC3	-0.572602	3.13349	-4.47651	1.15583e-05	0.000125462	2.83165
TUFT1	0.387707	3.68017	4.47461	1.1654e-05	0.00012643	2.82387
GPR37L1	0.129827	0.172102	4.47415	1.16772e-05	0.000126612	2.82199
TNIP1	-0.276941	4.74422	-4.47358	1.17058e-05	0.000126852	2.81968
CCR10	0.289592	0.499467	4.47228	1.17722e-05	0.000127502	2.81433
ARHGAP1	-0.285107	4.66973	-4.47119	1.18278e-05	0.000128034	2.80988
RPIA	0.298777	3.94196	4.47022	1.18773e-05	0.000128499	2.80594
DDX20	0.187677	1.91567	4.4681	1.1987e-05	0.000129615	2.79725
TMPRSS2	-0.757351	3.97442	-4.46639	1.20757e-05	0.000130502	2.79029
LDHD	-0.595385	2.29659	-4.46456	1.21717e-05	0.000131468	2.78281
GOSR2	0.182743	2.42824	4.46335	1.22357e-05	0.000132087	2.77786
SUN3	0.392426	0.315993	4.46311	1.22482e-05	0.000132149	2.77689
ZNF385C	0.208326	0.613124	4.46227	1.2293e-05	0.00013256	2.77345
EBNA1BP2	0.29646	4.09885	4.46157	1.23302e-05	0.000132888	2.77059
FAM219B	-0.206687	1.75985	-4.46119	1.23502e-05	0.000133031	2.76906
ANGPT1	-0.422175	1.16406	-4.46079	1.23718e-05	0.000133191	2.76741
C16orf87	0.191308	1.33468	4.45946	1.24428e-05	0.000133831	2.76201
SIX2	0.722023	1.4379	4.45943	1.24448e-05	0.000133831	2.76185
STAT1	0.509298	5.59513	4.45889	1.24736e-05	0.000134067	2.75967
ATP2A1	0.165522	0.41308	4.45817	1.25123e-05	0.00013441	2.75675
POLD3	0.242595	2.48112	4.45658	1.25989e-05	0.000135267	2.75023
DNAJC8	0.228203	4.95727	4.45559	1.26525e-05	0.000135768	2.74623
PNCK	0.326087	0.351508	4.45518	1.26752e-05	0.000135937	2.74453
SPAST	0.270246	2.8053	4.45295	1.27978e-05	0.000137178	2.73544
RFWD3	0.29464	2.876	4.4511	1.29003e-05	0.000138132	2.72791
FZD6	0.429662	3.8039	4.45109	1.29008e-05	0.000138132	2.72787
FGF11	0.147872	0.266472	4.45094	1.29089e-05	0.000138138	2.72728
RMDN3	-0.243135	3.42546	-4.45083	1.29154e-05	0.000138138	2.7268
PSME3	0.242085	4.56748	4.44969	1.29787e-05	0.00013874	2.72219
MTX2	0.254278	4.60675	4.44919	1.3007e-05	0.000138967	2.72013
SHF	-0.388304	1.39596	-4.44871	1.30336e-05	0.000139175	2.71821
TMEM100	-0.593156	1.37066	-4.44836	1.30533e-05	0.000139311	2.71678
CCL14	-0.198515	0.37159	-4.44822	1.30615e-05	0.000139322	2.71619
DKK2	-0.288657	0.826284	-4.44798	1.3075e-05	0.000139391	2.71521
SLC35C1	-0.414123	3.6392	-4.44723	1.31171e-05	0.000139765	2.71217
PDCL3	0.302008	3.75653	4.44689	1.31363e-05	0.000139894	2.71079
MS4A2	-0.400304	0.84107	-4.44666	1.31496e-05	0.000139959	2.70984
MRPL9	0.330543	4.87052	4.44652	1.31573e-05	0.000139966	2.70928
NEURL1	0.465436	0.524957	4.44611	1.31807e-05	0.000140047	2.70761
F8	-0.27306	1.38218	-4.44604	1.31848e-05	0.000140047	2.70731
DNM1L	0.30093	3.28534	4.44596	1.31893e-05	0.000140047	2.70699
DUSP11	0.195348	2.97306	4.44589	1.31934e-05	0.000140047	2.7067
OCRL	0.26608	3.35951	4.44479	1.3256e-05	0.000140636	2.70223
TIMM10B	-0.127144	1.79169	-4.44203	1.34142e-05	0.000142196	2.69103
ITCH	0.284349	3.60353	4.44198	1.34174e-05	0.000142196	2.6908
USP28	0.327027	2.72532	4.4409	1.34798e-05	0.00014278	2.68642
CCDC137	0.353709	3.61348	4.43826	1.36339e-05	0.000144335	2.67569
PDZK1IP1	-0.989046	4.82968	-4.43788	1.36564e-05	0.000144495	2.67414
NPDC1	-0.613077	3.72239	-4.43546	1.37991e-05	0.000145926	2.66433
TNFRSF10D	-0.392375	2.04796	-4.43296	1.39481e-05	0.000147423	2.65419
PAWR	0.315191	2.70736	4.43226	1.39902e-05	0.000147789	2.65134
ADHFE1	-0.40542	1.07468	-4.43136	1.40443e-05	0.000148281	2.6477
GOLGA5	0.262329	4.55425	4.43095	1.40692e-05	0.000148465	2.64603
SEC14L6	-0.538507	1.27533	-4.4298	1.41389e-05	0.00014912	2.64136
CEP128	0.241986	0.754896	4.42845	1.42213e-05	0.000149909	2.63588
SLC22A18	-0.476197	2.83261	-4.42774	1.42644e-05	0.000150283	2.63302
PPT2-EGFL8	0.0748362	0.244955	4.42725	1.42948e-05	0.000150523	2.63101
ATP6V0E2	0.489754	3.42513	4.42712	1.43028e-05	0.000150527	2.63048
FAM83E	-0.653762	3.76976	-4.42613	1.43636e-05	0.000151086	2.62648
NKX1-2	0.406202	0.451941	4.42549	1.44032e-05	0.000151373	2.62388
BIN3	-0.21868	1.76761	-4.42544	1.44063e-05	0.000151373	2.62368
HRASLS	0.458821	1.00124	4.42504	1.44309e-05	0.000151551	2.62207
SP4	0.321129	1.77716	4.42465	1.44553e-05	0.000151684	2.62048
C8orf37	0.240237	1.29997	4.42459	1.4459e-05	0.000151684	2.62023
SHOX2	0.32665	0.414015	4.424	1.44955e-05	0.000151987	2.61785
CCDC18	0.258805	0.877526	4.42347	1.45285e-05	0.000152252	2.61571
ADAMTSL2	-0.470475	2.13268	-4.42298	1.4559e-05	0.00015249	2.61373
EVX2	0.0250541	0.0153858	4.42255	1.45861e-05	0.000152693	2.61197
ALG9	0.260984	1.19257	4.42231	1.46013e-05	0.000152771	2.61099
MMP12	0.973965	2.90964	4.42197	1.46221e-05	0.000152907	2.60965
EPHB6	-0.394406	0.833326	-4.42159	1.46462e-05	0.000153078	2.60809
MAP7	0.372746	3.29545	4.42122	1.46696e-05	0.000153242	2.60659
OTC	-0.0678304	0.0660315	-4.42015	1.47372e-05	0.00015384	2.60224
WTAP	0.219548	3.76753	4.42006	1.47425e-05	0.00015384	2.60191
EMC9	0.373865	3.04291	4.41779	1.48872e-05	0.000155188	2.59269
APTX	0.232235	2.97149	4.41778	1.48874e-05	0.000155188	2.59268
SLC34A2	-1.16298	7.78139	-4.41707	1.49328e-05	0.000155579	2.5898
GMEB2	0.249207	2.68941	4.41627	1.49844e-05	0.000156034	2.58655
RPP40	0.319566	1.96118	4.41471	1.50849e-05	0.000156997	2.58024
KANSL2	0.231654	3.22499	4.414	1.5131e-05	0.000157394	2.57736
CCNK	0.204603	1.32667	4.41334	1.51735e-05	0.000157754	2.57471
TRIM45	0.306512	1.30411	4.41263	1.52194e-05	0.000158147	2.57186
AP2A2	-0.258852	3.51457	-4.41031	1.53716e-05	0.000159645	2.56247
LAPTM4B	0.544934	6.58536	4.40959	1.54195e-05	0.000160057	2.55954
TPSAB1	-0.712326	2.72063	-4.40884	1.54685e-05	0.000160482	2.55654
PFN4	0.283483	0.950369	4.40845	1.54948e-05	0.00016067	2.55494
FUCA2	0.329396	4.67743	4.40821	1.55109e-05	0.000160752	2.55397
REEP2	0.297993	0.649686	4.40537	1.57002e-05	0.000162628	2.54252
BEND6	0.216298	0.448618	4.40477	1.57405e-05	0.00016296	2.5401
XRCC3	0.274731	1.50291	4.40059	1.60246e-05	0.000165815	2.52322
AQP1	-0.934589	5.69685	-4.39972	1.60842e-05	0.000166344	2.51972
PROSER3	0.270996	1.63692	4.39909	1.61274e-05	0.000166704	2.51719
TTLL7	0.347283	0.669988	4.39872	1.61527e-05	0.000166878	2.51571
FOXS1	-0.327288	1.18626	-4.39802	1.62013e-05	0.000167213	2.51288
FAM189B	0.335026	3.29289	4.39801	1.62022e-05	0.000167213	2.51283
GTF3C2	0.212933	3.75251	4.39784	1.62137e-05	0.000167244	2.51216
FBXO10	0.183505	0.849295	4.39757	1.62327e-05	0.000167339	2.51105
SNRNP200	0.291674	4.8449	4.39739	1.62452e-05	0.000167339	2.51033
CCDC85C	0.221726	1.22091	4.39734	1.62483e-05	0.000167339	2.51015
TRIM5	-0.277396	2.91841	-4.39625	1.63244e-05	0.000168035	2.50574
DCK	0.31833	3.24948	4.39433	1.64585e-05	0.000169327	2.49802
CNOT8	-0.310163	4.43478	-4.39388	1.64902e-05	0.000169529	2.49621
HMBS	0.332588	2.89896	4.39381	1.64954e-05	0.000169529	2.49591
SLC25A37	-0.475913	3.28139	-4.39368	1.65044e-05	0.000169534	2.49539
TRMT12	0.273537	2.76184	4.39287	1.65621e-05	0.000170037	2.49211
PSD4	-0.30906	2.72383	-4.3927	1.65739e-05	0.000170071	2.49143
PANX1	0.296115	3.26434	4.39252	1.65865e-05	0.000170111	2.49071
DHX40	0.2833	3.56994	4.39205	1.66201e-05	0.000170367	2.4888
OSER1	0.278672	4.31979	4.39078	1.67102e-05	0.000171201	2.48371
SLMO2	0.358513	5.09396	4.39002	1.67647e-05	0.000171671	2.48063
LMBR1	0.265868	2.45306	4.38851	1.6873e-05	0.00017269	2.47456
PSMG3	0.386439	4.33467	4.38763	1.69362e-05	0.000173247	2.47104
TAF4	0.2357	2.00831	4.38702	1.69806e-05	0.000173611	2.46857
TBC1D7	0.263709	1.6153	4.38687	1.69909e-05	0.000173626	2.468
AQP4	-1.00435	2.98361	-4.38572	1.70747e-05	0.000174392	2.46335
DPCR1	-0.854438	1.0442	-4.385	1.71272e-05	0.000174837	2.46046
PPP2R5D	0.266424	4.13536	4.38309	1.72676e-05	0.00017618	2.45276
SAE1	0.301491	4.69234	4.38121	1.74061e-05	0.000177464	2.44523
BOP1	0.488877	4.01803	4.38114	1.74115e-05	0.000177464	2.44494
LPL	-0.887608	3.02005	-4.38002	1.74948e-05	0.000178221	2.44043
TMEM38A	0.349697	1.83634	4.37932	1.75465e-05	0.000178655	2.43765
PHGDH	0.734968	2.28837	4.37561	1.78262e-05	0.000181409	2.42274
CBLL1	0.23681	2.6259	4.37496	1.78757e-05	0.000181819	2.42013
CTSG	-0.376104	0.70643	-4.37328	1.80034e-05	0.000183024	2.41341
ARPC1A	0.316014	5.76463	4.37225	1.8083e-05	0.000183671	2.40925
ABCC5	0.41131	2.3239	4.37221	1.80857e-05	0.000183671	2.40911
KLHL30	-0.258271	0.499484	-4.37128	1.81576e-05	0.000184306	2.40537
NGDN	0.25853	2.8519	4.37017	1.82436e-05	0.000185084	2.40092
SNRPB	0.455152	6.90412	4.36842	1.83801e-05	0.000186312	2.39389
PHF20	0.236088	2.82475	4.36837	1.83835e-05	0.000186312	2.39371
PLAGL2	0.314244	3.127	4.36777	1.84306e-05	0.000186693	2.3913
PDCD6IP	-0.197399	4.06175	-4.3676	1.8444e-05	0.000186733	2.39062
MRPS36	-0.296939	3.79369	-4.36734	1.84642e-05	0.000186841	2.38958
ARHGAP39	0.371367	2.23943	4.36517	1.86356e-05	0.000188446	2.38087
IRF2	-0.221962	3.87482	-4.36509	1.86419e-05	0.000188446	2.38056
SDR16C5	-0.753719	3.84866	-4.36193	1.88934e-05	0.00019089	2.36792
ZNF12	0.261872	2.9383	4.36015	1.90368e-05	0.000192241	2.36079
SEMA3B	-0.657631	2.3104	-4.3599	1.90573e-05	0.000192348	2.35978
COPS3	0.286093	4.10931	4.35865	1.91586e-05	0.000193272	2.35478
ODF2	0.269408	3.02735	4.35769	1.92362e-05	0.000193956	2.35097
GNG4	0.718405	1.01973	4.35693	1.92984e-05	0.000194484	2.34793
COPRS	0.319048	4.30822	4.35554	1.94133e-05	0.000195541	2.34234
PPFIBP2	-0.333012	2.05961	-4.35337	1.95921e-05	0.000197242	2.33369
KANK2	-0.32161	3.4829	-4.35262	1.96548e-05	0.000197772	2.33068
NFIC	-0.342727	3.93601	-4.35113	1.97788e-05	0.000198918	2.32475
FCN3	-0.63321	1.77351	-4.35095	1.97941e-05	0.000198971	2.32402
NDRG1	0.542533	5.68207	4.34941	1.99238e-05	0.000200172	2.31787
YDJC	0.434049	3.67569	4.34893	1.99648e-05	0.000200481	2.31593
ACSL5	-0.713257	5.13043	-4.3486	1.99922e-05	0.000200655	2.31464
CBS	0.111712	0.202871	4.34747	2.00884e-05	0.000201518	2.31011
FOXE1	0.5213	0.616727	4.347	2.01281e-05	0.000201813	2.30825
MRE11A	0.252935	2.2777	4.34444	2.03479e-05	0.000203914	2.29802
ZAR1L	0.0339074	0.0553373	4.34362	2.04187e-05	0.000204519	2.29474
SEMA6C	0.394331	1.43671	4.34308	2.04649e-05	0.000204878	2.29261
PTGES3	0.262065	6.43577	4.33934	2.07915e-05	0.000208042	2.27769
FKBPL	0.295173	2.73167	4.3377	2.09358e-05	0.000209379	2.27118
NUP93	0.207188	2.3582	4.33747	2.0956e-05	0.000209475	2.27027
RHNO1	0.288782	3.82627	4.33734	2.09679e-05	0.000209488	2.26973
MTURN	-0.471839	2.77958	-4.33719	2.09816e-05	0.000209518	2.26912
IL17RD	0.324191	0.831615	4.33661	2.10327e-05	0.000209913	2.26683
WDR43	0.30229	3.73331	4.3365	2.10424e-05	0.000209913	2.26639
MTOR	0.23966	2.84632	4.33603	2.10841e-05	0.000210222	2.26453
NEIL2	-0.321997	2.66282	-4.33585	2.11e-05	0.000210275	2.26382
PAFAH1B3	0.517795	4.5876	4.33509	2.1168e-05	0.000210846	2.26079
ARID3A	0.398694	1.83891	4.33442	2.12283e-05	0.000211339	2.25811
ZNF75A	0.255596	1.8281	4.33245	2.14057e-05	0.000212998	2.25026
MRPL35	0.200072	3.19074	4.33203	2.14442e-05	0.000213273	2.24857
EIF4B	-0.281789	5.7107	-4.33113	2.15254e-05	0.000213973	2.24501
C1orf21	-0.445742	2.12869	-4.33081	2.15543e-05	0.000214153	2.24375
TET3	0.300905	2.04941	4.32997	2.16308e-05	0.000214805	2.24041
LRIF1	0.313255	2.60556	4.32915	2.17064e-05	0.000215447	2.23712
FOXJ3	0.279279	3.54052	4.32889	2.17301e-05	0.000215573	2.23609
SAP30	0.354282	2.55988	4.32801	2.18106e-05	0.000216263	2.23261
PLEKHG6	0.452489	1.94926	4.327	2.19041e-05	0.000217081	2.22858
IPO9	0.243794	3.38874	4.32647	2.19527e-05	0.000217453	2.22649
SLIT3	-0.437892	1.35208	-4.3262	2.19781e-05	0.000217595	2.2254
FOXQ1	-0.919939	3.05187	-4.32533	2.20586e-05	0.000218282	2.22196
POLD2	0.36365	4.65965	4.32391	2.21909e-05	0.000219481	2.21633
CLDN5	-0.525564	2.48915	-4.32347	2.22327e-05	0.000219785	2.21455
ALS2CL	-0.503432	2.2105	-4.32302	2.22748e-05	0.000220091	2.21277
CDC27	0.248144	3.32886	4.32206	2.23653e-05	0.000220875	2.20895
SPG11	-0.272267	2.81627	-4.32185	2.23852e-05	0.000220959	2.20812
BUD13	0.220323	3.41586	4.32011	2.25501e-05	0.000222476	2.2012
[truncated: 17,714 more rows]
