# Supplementary material for: Methylation‐ and homologous recombination deficiency‐related mutant genes predict the prognosis of lung adenocarcinoma
Source: J Clin Lab Anal. 2022 Mar 3;36(4):e24277. doi: 10.1002/jcla.24277 (PMC8993616; doi:10.1002/jcla.24277)
Supplement: Supplementary file 6 — Table S4 [file JCLA-36-e24277-s002.xlsx]

## Sheet: Supplementary Table 4
Pearson Correlation Between beta values of methylation sites and expression levels of DMEGs
cg	mRNA	Pvalue	corValue
cg00119896	CARD11	5.25981e-11	-0.399679
cg00157012	DOCK5	1.85044e-06	-0.296309
cg00219303	TRIOBP	0.000478505	-0.21929
cg00244882	ITIH5	6.43754e-05	-0.249969
cg00328075	DLC1	3.32879e-16	-0.485707
cg00476317	DLC1	1.22104e-08	-0.350554
cg00566208	CDH18	0.0110342	-0.160507
cg00584422	ERN2	1.25866e-28	-0.626181
cg00698124	SETBP1	2.17155e-05	-0.265079
cg00741624	UNC79	1.27702e-08	-0.350113
cg00825130	DIAPH3	0.00946806	-0.163813
cg01080713	COL5A2	0.0142601	-0.154832
cg01152302	ADAMTSL3	3.0432e-07	-0.317059
cg01227537	ZIC1	0.00011425	-0.241597
cg01247454	COL5A2	0.0174404	-0.150251
cg01291404	COL2A1	0.000729409	-0.212285
cg01336162	TGFBR3	0.00271645	-0.188855
cg01382938	ITIH5	0.00165276	-0.198016
cg01418256	THSD7B	0.00766661	-0.168278
cg01487461	SMARCA2	0.00252	-0.190266
cg01584473	MUC17	3.69325e-05	-0.257811
cg01990342	KMT2B	0.000955911	-0.207671
cg02041593	SEMA5B	0.00110818	-0.205107
cg02061431	TGFBR3	0.00490821	-0.177385
cg02126477	DLC1	3.59309e-11	-0.402828
cg02420724	COL5A2	9.69547e-08	-0.329437
cg02519751	ZIC1	0.000335248	-0.225037
cg02662003	CDH18	0.00634217	-0.172203
cg02717618	SETBP1	4.69356e-05	-0.254459
cg02956499	TET3	0.000201443	-0.23302
cg03034070	COL5A2	0.000107023	-0.242565
cg03068843	DLC1	3.43555e-09	-0.362748
cg03072786	DIAPH3	0.00696954	-0.170261
cg03080692	SEMA3A	0.0040329	-0.181267
cg03190505	THSD7B	0.00115042	-0.204453
cg03231596	DLC1	2.01241e-15	-0.474223
cg03313666	TRIOBP	0.00271463	-0.188868
cg03386508	EPHB6	0.00448171	-0.179191
cg03403155	UBR5	0.00376453	-0.18261
cg03457984	TET3	0.000238502	-0.230404
cg03485669	DLC1	2.72379e-06	-0.291648
cg03495195	COL2A1	0.000797438	-0.210774
cg03503642	COL12A1	0.00654367	-0.171561
cg03596167	ERN2	1.66899e-16	-0.490001
cg03645571	ERN2	9.01674e-19	-0.520659
cg03753958	ITIH5	0.000735265	-0.21215
cg04138185	ADAMTSL3	3.58646e-05	-0.258218
cg04197371	CDH18	0.000984889	-0.207155
cg04253453	SMARCA2	0.00184126	-0.196059
cg04565661	SEMA5B	0.00272819	-0.188774
cg04711998	ITIH5	3.31864e-05	-0.259292
cg04726876	SMARCA2	0.00216809	-0.193062
cg04789529	DOCK5	0.000277146	-0.228052
cg04823720	SLC25A13	0.00441134	-0.179504
cg04923011	BMS1	0.00501084	-0.176972
cg04982401	DLC1	7.37286e-08	-0.33232
cg05039382	DOCK5	5.61584e-05	-0.25192
cg05072819	KAT2B	0.013533	-0.156005
cg05081033	SEMA3A	6.61298e-12	-0.416432
cg05154615	SETBP1	4.72882e-10	-0.380848
cg05412664	NRCAM	0.000995193	-0.206975
cg05466901	NRCAM	2.04715e-06	-0.295099
cg05676441	CDH18	0.00400831	-0.181387
cg05742308	SEMA3A	0.0042069	-0.180439
cg05789711	ERN2	1.83189e-20	-0.541677
cg05976228	TET3	0.000331166	-0.225232
cg06015645	SETBP1	3.96244e-09	-0.361401
cg06103746	DLC1	0.00108135	-0.205534
cg06144675	SEMA3A	5.66819e-28	-0.620263
cg06164608	DLC1	0.000200445	-0.233096
cg06292947	NRCAM	0.000356026	-0.224076
cg06318676	TGFBR3	7.33895e-05	-0.248082
cg06570167	NRCAM	2.80855e-06	-0.291275
cg06907842	SETBP1	2.56466e-07	-0.318946
cg07017994	EPHB6	0.000214324	-0.232063
cg07028929	DIAPH3	0.00240581	-0.191132
cg07123118	DLC1	2.52084e-07	-0.319136
cg07135446	DLC1	4.79031e-06	-0.284689
cg07561017	COL2A1	0.0111735	-0.160233
cg07650504	COL2A1	2.6572e-05	-0.262342
cg07672411	UBR5	0.0108432	-0.160887
cg07733481	SEMA5B	3.4136e-07	-0.315785
cg07823496	CDH18	0.000114117	-0.241614
cg07841477	ERN2	3.20549e-20	-0.538748
cg07875385	COL5A2	0.00260012	-0.189679
cg08504310	KMT2B	0.00381935	-0.182329
cg08596486	DLC1	2.08829e-08	-0.345233
cg08783941	DLC1	0.00469429	-0.178273
cg09211763	COL5A2	0.000864957	-0.209388
cg09371439	ADAMTSL3	0.000305014	-0.226539
cg09445472	ITIH5	0.00606806	-0.173106
cg09509410	UBR5	3.06168e-07	-0.316992
cg10035469	SEMA3A	0.0050677	-0.176746
cg10090985	DLC1	0.00877034	-0.165444
cg10119075	ITIH5	6.96702e-08	-0.332912
cg10311806	ITIH5	0.000249309	-0.229712
cg10375559	DIAPH3	1.31551e-05	-0.271751
cg10434482	ITIH5	0.000251519	-0.229574
cg10438034	GBP6	1.38795e-11	-0.410549
cg10502244	COL2A1	0.00114262	-0.204572
cg10607812	TRIOBP	0.0056163	-0.174678
cg10694598	SLC25A13	0.00630668	-0.172318
cg10730576	DIAPH3	0.000507009	-0.218341
cg10765212	COL5A2	3.46844e-05	-0.258681
cg10787704	DIAPH3	0.000554436	-0.216868
cg10921709	TRIOBP	0.000320036	-0.225776
cg10941185	DLC1	4.43014e-19	-0.524603
cg11150807	BMS1	0.00483151	-0.1777
cg11245053	COL2A1	0.00775698	-0.168032
cg11514698	NRCAM	0.000163552	-0.236208
cg11525409	TET3	1.65794e-05	-0.268693
cg11538311	CDH18	0.0018066	-0.196404
cg11611600	ADAMTSL3	0.00124063	-0.203128
cg11679014	TRIOBP	0.00642484	-0.171938
cg11689102	KMT2B	0.0160381	-0.152173
cg11696361	SETBP1	4.25312e-09	-0.360731
cg11763094	ADAMTSL3	3.02301e-07	-0.317133
cg11837910	EXO1	0.00102661	-0.206437
cg11896246	CDH18	0.00162715	-0.198298
cg11984566	TET3	0.000963159	-0.20754
cg12023246	KMT2B	0.00501734	-0.176946
cg12105183	GBP6	6.51772e-30	-0.637465
cg12354986	TRIOBP	0.000457984	-0.220006
cg12517050	UBR5	0.00234964	-0.191572
cg12862820	SEMA3A	1.10039e-09	-0.373276
cg12954928	FAT4	0.0163595	-0.15172
cg13007701	DLC1	7.0262e-08	-0.332824
cg13008538	CARD11	5.0699e-08	-0.336216
cg13193392	DIAPH3	0.0029243	-0.187461
cg13565575	COL2A1	0.000440755	-0.22063
cg13647382	COL12A1	0.000268924	-0.228526
cg13747199	SMARCA2	0.0015653	-0.198994
cg13803379	EXO1	0.0162108	-0.151929
cg13849552	SETBP1	0.00329253	-0.185197
cg13861407	KMT2B	0.00564167	-0.174587
cg13897416	TRIOBP	0.00646457	-0.171811
cg13906098	MUC17	0.000213469	-0.232125
cg14096889	ADAMTSL3	0.000102112	-0.243259
cg14120359	SMARCA2	1.47114e-05	-0.270278
cg14230666	ADAMTSL3	2.7562e-08	-0.342443
cg14325778	BMS1	0.00358583	-0.183553
cg14456683	ZIC1	0.0158584	-0.15243
cg14549249	CARD11	1.88988e-13	-0.44316
cg14794043	ZNF208	6.65247e-05	-0.249497
cg14904305	DLC1	0.00533544	-0.175713
cg15035350	SEMA3A	0.0053431	-0.175684
cg15069295	THSD7B	4.78587e-05	-0.254184
cg15131001	DLC1	1.68844e-06	-0.297402
cg15283194	DIAPH3	0.00116829	-0.204183
cg15336196	SETBP1	1.11204e-11	-0.41232
cg15392269	SETBP1	5.3674e-09	-0.358516
cg15465823	COL2A1	0.000219589	-0.231687
cg15475502	SEMA5B	8.47991e-05	-0.245984
cg15833158	CDH18	2.19227e-05	-0.264951
cg15910502	KAT2B	6.82722e-10	-0.37758
cg15919396	NRCAM	0.00318883	-0.185811
cg16346212	SEMA3A	0.00389008	-0.181971
cg16364709	ERN2	1.34367e-11	-0.410809
cg16454784	BMS1	0.00621358	-0.172622
cg16485993	DIAPH3	0.00382116	-0.182319
cg16705273	SETBP1	0.00120076	-0.203702
cg16786481	ERN2	3.17271e-08	-0.341017
cg16842053	CARD11	3.3968e-14	-0.45527
cg17074704	TGFBR3	0.00112943	-0.204775
cg17131178	DOCK5	0.00672726	-0.170992
cg17280346	ZIC1	7.49245e-05	-0.247782
cg17300353	THSD7B	0.00128668	-0.202485
cg17321214	SETBP1	9.59974e-09	-0.352907
cg17425590	URB2	0.00438377	-0.179628
cg17579242	BMS1	0.00205197	-0.194077
cg17590523	DLC1	9.47174e-05	-0.244365
cg17696377	ERN2	1.18606e-16	-0.492104
cg17885062	NRCAM	0.00327631	-0.185292
cg17981101	MUC17	9.70649e-09	-0.352799
cg18053505	KAT2B	0.00477167	-0.177948
cg18174402	CAD	0.000315198	-0.226018
cg18184880	SLC25A13	0.00346019	-0.184242
cg18443229	TRIOBP	0.000167249	-0.235868
cg18575176	PCLO	0.0136392	-0.15583
cg18671932	COL12A1	0.0029318	-0.187412
cg18734428	ADAMTSL3	5.15365e-08	-0.336046
cg18792365	DLC1	6.02677e-05	-0.250913
cg18961281	CARD11	8.48652e-11	-0.395677
cg19014792	CARD11	0.00210028	-0.193649
cg19024344	DLC1	9.5611e-07	-0.304086
cg19040483	DLC1	0.000318839	-0.225836
cg19055872	NRCAM	0.00568542	-0.17443
cg19144684	THSD7B	0.000370963	-0.223416
cg19318461	BMS1	0.00693024	-0.170378
cg19426944	COL2A1	0.00251357	-0.190313
cg19451673	COL2A1	0.00186802	-0.195796
cg19595223	KMT2B	0.0157182	-0.152632
cg19640779	DIAPH3	5.78885e-06	-0.282313
cg19834134	PCLO	0.000617629	-0.215075
cg19848082	TET3	0.00961002	-0.163494
cg19902302	BMS1	0.000629267	-0.214764
cg20127035	SETBP1	1.02923e-06	-0.303229
cg20263839	SETBP1	8.98464e-05	-0.245139
cg20298895	SETBP1	2.57443e-09	-0.365452
cg20536983	DLC1	0.0051409	-0.176459
cg20691140	THSD7B	0.000140755	-0.238478
cg20744108	DLC1	5.24498e-06	-0.283554
cg20802509	URB2	8.26878e-08	-0.331116
cg20955022	SEMA3A	0.00518778	-0.176277
cg21010407	DMBX1	0.0034696	-0.18419
cg21022364	SLC25A13	0.00681945	-0.170711
cg21112099	COL12A1	0.000318784	-0.225838
cg22138573	DIAPH3	9.50675e-08	-0.329645
cg22140866	DIAPH3	0.00617738	-0.172742
cg22263405	SETBP1	9.99713e-05	-0.243572
cg22444507	ITIH5	5.93995e-07	-0.309556
cg22495388	DIAPH3	1.32848e-05	-0.271622
cg22549268	SEMA5B	0.00597703	-0.173414
cg22596557	TRIOBP	0.00329389	-0.185189
cg22774472	COL5A2	0.000283636	-0.227687
cg22846510	SEMA3A	0.00030461	-0.22656
cg22861561	COL2A1	3.14561e-07	-0.316693
cg23045243	URB2	0.00610241	-0.172991
cg23143313	LAMA2	0.000162699	-0.236287
cg23235135	COL3A1	0.0172513	-0.150502
cg23449696	ZIC1	2.9114e-05	-0.261093
cg23464271	UNC79	0.0101272	-0.162366
cg23501228	COL12A1	0.000482665	-0.219148
cg23576842	SETBP1	2.74152e-09	-0.364865
cg23623142	SEMA3A	0.010184	-0.162246
cg23705155	FRY	0.00806747	-0.167209
cg23738624	EPHB6	0.000117576	-0.24117
cg23886009	COL5A2	2.2063e-07	-0.320596
cg24011408	COL2A1	0.0147395	-0.154088
cg24059033	TPTE	0.0025589	-0.189979
cg24112454	UNC79	0.0114548	-0.15969
cg24188919	NRCAM	0.00206194	-0.193988
cg24599790	CDH18	0.000933335	-0.208082
cg24680924	EPHB6	4.10055e-05	-0.256353
cg24805985	DOCK5	4.21407e-09	-0.360818
cg24819686	DLC1	0.00246553	-0.190674
cg24959428	GBP6	3.24114e-23	-0.572993
cg25204077	TGFBR3	0.00557661	-0.174821
cg25325501	BMS1	0.000126611	-0.240066
cg25393792	SLC25A13	0.0124284	-0.157896
cg25404088	TRIOBP	9.44646e-07	-0.304226
cg25575628	ITIH5	0.0143903	-0.154628
cg25691239	TPTE	7.05646e-08	-0.332779
cg26014538	ZIC1	0.00173516	-0.197137
cg26244164	DLC1	9.532e-08	-0.329617
cg26265281	COL12A1	0.00412394	-0.18083
cg26354128	UNC79	9.41787e-06	-0.276104
cg26464821	DLC1	9.62192e-06	-0.275827
cg26573382	NRCAM	2.15551e-05	-0.265179
cg26652447	NRCAM	0.00273695	-0.188714
cg26892843	BMS1	0.000212892	-0.232167
cg26913669	COL11A1	0.00641968	-0.171954
cg26915329	DIAPH3	2.10537e-07	-0.321107
cg26937500	CARD11	6.64837e-14	-0.450589
cg27122431	CDH18	0.0112054	-0.160171
cg27185978	DOCK5	0.00478388	-0.177897
cg27291304	ZNF208	1.57488e-11	-0.409535
cg27571605	KMT2B	0.00121801	-0.203452
cg27628312	EPHB6	0.00572607	-0.174286
